# Supplementary material for: 4-Bromo­benzoic acid–6-(4-bromo­phen­yl)-3-methyl-1,2,4-triazolo[3,4-b][1,3,4]thia­diazole (1/1)
Source: Acta Crystallogr Sect E Struct Rep Online. 2012 Mar 24;68(Pt 4):o1185–6. doi: 10.1107/S1600536812012184 (PMC3344123; doi:10.1107/S1600536812012184)
Supplement: Supplementary file 1 [file e-68-o1185-sup1.cif]

##############################################################################
#                                                                            #
# This CIF contains the data in a paper accepted for publication in          #
# Acta Crystallographica Section E. It conforms to the requirements of       #
# Notes for Authors for Acta Crystallographica Section E, and has been       #
# peer reviewed under the auspices of the IUCr Commission on Journals.       #
#                                                                            #
# Full details of the Crystallographic Information File format               #
# are given in the paper "The Crystallographic Information File (CIF):       #
# a New Standard Archive File for Crystallography" by S. R. Hall, F. H.      #
# Allen and I. D. Brown [Acta Cryst. (1991), A47, 655-685].                  #
#                                                                            #
# The current version of the core CIF dictionary is obtainable from          #
# ftp://ftp.iucr.org/pub/cif_core.dic.                                       #
#                                                                            #
# Software is freely available for graphical display of the structure(s)     #
# in this CIF. For information consult the CIF software page                 #
# http://www.iucr.org/resources/cif/software.                                #
#                                                                            #
# This file may be used for bona fide research purposes within the           #
# scientific community so long as proper attribution is given to the journal # 
# article from which it was obtained.                                        #
#                                                                            #
##############################################################################
data_I
_audit_creation_method     SHELXL97
_chemical_name_systematic
;
4-Bromobenzoic acid--6-(4-bromophenyl)-3-methyl-1,2,4-
triazolo[3,4-<i>b</i>][1,3,4]thiadiazole (1/1)
;
_chemical_name_common     ?
_chemical_formula_moiety     'C10 H7 Br N4 S, C7 H5 Br O2'
_chemical_formula_sum     'C17 H12 Br2 N4 O2 S'
_chemical_formula_iupac     'C10 H7 Br N4 S, C7 H5 Br O2'
_chemical_formula_weight     496.19
_chemical_melting_point     ?
_symmetry_cell_setting     triclinic
_symmetry_space_group_name_H-M     'P -1'
_symmetry_space_group_name_Hall     '-P 1'
loop_
    _symmetry_equiv_pos_as_xyz
    'x, y, z'
    '-x, -y, -z'
_cell_length_a     7.7592(3)
_cell_length_b     8.0634(4)
_cell_length_c     14.9076(7)
_cell_angle_alpha     94.090(4)
_cell_angle_beta     92.961(3)
_cell_angle_gamma     99.326(4)
_cell_volume     916.13(7)
_cell_formula_units_Z     2
_cell_measurement_reflns_used     2731
_cell_measurement_theta_min     3.3739
_cell_measurement_theta_max     28.8746
_cell_measurement_temperature     293(2)
_exptl_crystal_description     block
_exptl_crystal_colour     white
_exptl_crystal_size_max     0.3
_exptl_crystal_size_mid     0.2
_exptl_crystal_size_min     0.2
_exptl_crystal_density_diffrn     1.799
_exptl_crystal_density_meas     ?
_exptl_crystal_density_method     'not measured'
_exptl_crystal_F_000     488
_exptl_absorpt_coefficient_mu     4.558
_exptl_absorpt_correction_type     multi-scan
_exptl_absorpt_process_details
                                  '(CrysAlis PRO RED; Oxford Diffraction, 2010)'
_exptl_absorpt_correction_T_min     0.58134
_exptl_absorpt_correction_T_max     1.00000
_exptl_special_details     ?
_diffrn_ambient_temperature     293(2)
_diffrn_radiation_type     MoK\a
_diffrn_radiation_wavelength     0.71073
_diffrn_radiation_source     'fine-focus sealed tube'
_diffrn_radiation_monochromator     graphite
_diffrn_measurement_device_type     'Oxford Diffraction Xcalibur Sapphire3'
_diffrn_measurement_method     \w
_diffrn_detector_area_resol_mean     16.1049
_diffrn_reflns_number     8264
_diffrn_reflns_av_R_equivalents     0.0356
_diffrn_reflns_av_sigmaI/netI     0.0577
_diffrn_reflns_theta_min     3.38
_diffrn_reflns_theta_max     26.00
_diffrn_reflns_theta_full     26.00
_diffrn_measured_fraction_theta_max     0.998
_diffrn_measured_fraction_theta_full     0.998
_diffrn_reflns_limit_h_min     -9
_diffrn_reflns_limit_h_max     9
_diffrn_reflns_limit_k_min     -9
_diffrn_reflns_limit_k_max     9
_diffrn_reflns_limit_l_min     -18
_diffrn_reflns_limit_l_max     18
_diffrn_standards_number     0
_diffrn_standards_interval_count     0
_diffrn_standards_interval_time     0
_diffrn_standards_decay_%     0
_refine_special_details     ?
_reflns_number_total     3594
_reflns_number_gt     2254
_reflns_threshold_expression     I>2\s(I)
_refine_ls_structure_factor_coef     Fsqd
_refine_ls_matrix_type     full
_refine_ls_R_factor_all     0.0897
_refine_ls_R_factor_gt     0.0480
_refine_ls_wR_factor_gt     0.0957
_refine_ls_wR_factor_ref     0.1161
_refine_ls_goodness_of_fit_ref     1.013
_refine_ls_restrained_S_all     1.013
_refine_ls_number_reflns     3594
_refine_ls_number_parameters     236
_refine_ls_number_restraints     0
_refine_ls_number_constraints     0
_refine_ls_hydrogen_treatment     constr
_refine_ls_weighting_scheme     calc
_refine_ls_weighting_details
         'calc w=1/[\s^2^(Fo^2^)+(0.0424P)^2^+0.2229P] where P=(Fo^2^+2Fc^2^)/3'
_atom_sites_solution_hydrogens     geom
_atom_sites_solution_primary     direct
_atom_sites_solution_secondary     difmap
_refine_ls_shift/su_max     0.001
_refine_ls_shift/su_mean     0.000
_refine_diff_density_max     0.433
_refine_diff_density_min     -0.508
_refine_ls_extinction_method     none
_refine_ls_extinction_coef     ?
loop_
    _atom_type_symbol
    _atom_type_description
    _atom_type_scat_dispersion_real
    _atom_type_scat_dispersion_imag
    _atom_type_scat_source
    'C' 'C' 0.0033 0.0016
                         'International Tables Vol C Tables 4.2.6.8 and 6.1.1.4'
    'H' 'H' 0.0000 0.0000
                         'International Tables Vol C Tables 4.2.6.8 and 6.1.1.4'
    'N' 'N' 0.0061 0.0033
                         'International Tables Vol C Tables 4.2.6.8 and 6.1.1.4'
    'O' 'O' 0.0106 0.0060
                         'International Tables Vol C Tables 4.2.6.8 and 6.1.1.4'
    'S' 'S' 0.1246 0.1234
                         'International Tables Vol C Tables 4.2.6.8 and 6.1.1.4'
    'Br' 'Br' -0.2901 2.4595
                         'International Tables Vol C Tables 4.2.6.8 and 6.1.1.4'
_computing_data_collection     'CrysAlis PRO CCD (Oxford Diffraction, 2010)'
_computing_cell_refinement     'CrysAlis PRO CCD (Oxford Diffraction, 2010)'
_computing_data_reduction     'CrysAlis PRO RED (Oxford Diffraction, 2010)'
_computing_structure_solution     'SHELXS97 (Sheldrick, 2008)'
_computing_structure_refinement     'SHELXL97 (Sheldrick, 2008)'
_computing_molecular_graphics     'ORTEP-3 (Farrugia, 1997)'
_computing_publication_material     'PLATON (Spek, 2009)'
loop_
    _atom_site_type_symbol
    _atom_site_label
    _atom_site_fract_x
    _atom_site_fract_y
    _atom_site_fract_z
    _atom_site_U_iso_or_equiv
    _atom_site_adp_type
    _atom_site_calc_flag
    _atom_site_refinement_flags
    _atom_site_occupancy
    _atom_site_symmetry_multiplicity
    _atom_site_disorder_assembly
    _atom_site_disorder_group
    Br Br1 0.48693(7) 0.65776(8) 0.62657(4) 0.0850(3) Uani d . 1 1 . .
    Br Br2 0.15874(8) 0.27859(8) 0.50571(4) 0.0967(3) Uani d . 1 1 . .
    N N1 -0.4623(4) 0.3387(4) 1.0195(2) 0.0462(9) Uani d . 1 1 . .
    N N2 -0.4261(4) 0.1982(4) 1.0619(2) 0.0445(9) Uani d . 1 1 . .
    C C3 -0.2777(5) 0.1581(5) 1.0362(3) 0.0397(10) Uani d . 1 1 . .
    N N4 -0.2150(4) 0.2704(4) 0.9772(2) 0.0352(8) Uani d . 1 1 . .
    N N5 -0.0694(4) 0.2926(4) 0.9277(2) 0.0375(8) Uani d . 1 1 . .
    C C6 -0.0778(5) 0.4209(5) 0.8811(3) 0.0340(9) Uani d . 1 1 . .
    S S7 -0.25764(12) 0.52658(14) 0.89676(7) 0.0435(3) Uani d . 1 1 . .
    C C8 -0.3311(5) 0.3782(5) 0.9699(3) 0.0360(9) Uani d . 1 1 . .
    C C9 -0.1926(5) 0.0180(5) 1.0658(3) 0.0554(13) Uani d . 1 1 . .
    H H9A -0.2529 -0.0311 1.1146 0.083 Uiso calc R 1 1 . .
    H H9B -0.0728 0.0603 1.0855 0.083 Uiso calc R 1 1 . .
    H H9C -0.1970 -0.0661 1.0164 0.083 Uiso calc R 1 1 . .
    C C10 0.0567(5) 0.4805(5) 0.8205(3) 0.0361(9) Uani d . 1 1 . .
    C C11 0.2088(5) 0.4096(5) 0.8184(3) 0.0440(10) Uani d . 1 1 . .
    H H11 0.2251 0.3262 0.8565 0.053 Uiso calc R 1 1 . .
    C C12 0.3355(5) 0.4618(6) 0.7602(3) 0.0527(12) Uani d . 1 1 . .
    H H12 0.4359 0.4128 0.7583 0.063 Uiso calc R 1 1 . .
    C C13 0.3124(5) 0.5858(6) 0.7056(3) 0.0480(11) Uani d . 1 1 . .
    C C14 0.1622(6) 0.6563(6) 0.7054(3) 0.0657(14) Uani d . 1 1 . .
    H H14 0.1465 0.7390 0.6667 0.079 Uiso calc R 1 1 . .
    C C15 0.0365(6) 0.6033(6) 0.7628(3) 0.0547(12) Uani d . 1 1 . .
    H H15 -0.0648 0.6511 0.7629 0.066 Uiso calc R 1 1 . .
    C C16 -0.2498(6) 0.0900(5) 0.7076(3) 0.0474(11) Uani d . 1 1 . .
    C C17 -0.2908(7) 0.1880(7) 0.6397(3) 0.0694(15) Uani d . 1 1 . .
    H H17 -0.4023 0.2159 0.6342 0.083 Uiso calc R 1 1 . .
    C C18 -0.1704(8) 0.2442(7) 0.5808(4) 0.0782(16) Uani d . 1 1 . .
    H H18 -0.1989 0.3108 0.5357 0.094 Uiso calc R 1 1 . .
    C C19 -0.0075(7) 0.2015(6) 0.5886(3) 0.0596(13) Uani d . 1 1 . .
    C C20 0.0382(6) 0.1051(6) 0.6543(3) 0.0614(13) Uani d . 1 1 . .
    H H20 0.1500 0.0776 0.6590 0.074 Uiso calc R 1 1 . .
    C C21 -0.0852(6) 0.0486(6) 0.7140(3) 0.0557(12) Uani d . 1 1 . .
    H H21 -0.0560 -0.0181 0.7590 0.067 Uiso calc R 1 1 . .
    C C22 -0.3841(6) 0.0335(6) 0.7719(3) 0.0541(12) Uani d . 1 1 . .
    O O23 -0.5243(5) 0.0796(5) 0.7726(3) 0.0950(13) Uani d . 1 1 . .
    O O24 -0.3345(4) -0.0720(4) 0.8274(2) 0.0619(9) Uani d . 1 1 . .
    H H24 -0.4124 -0.0992 0.8612 0.093 Uiso calc R 1 1 . .
loop_
    _atom_site_aniso_label
    _atom_site_aniso_U_11
    _atom_site_aniso_U_22
    _atom_site_aniso_U_33
    _atom_site_aniso_U_12
    _atom_site_aniso_U_13
    _atom_site_aniso_U_23
    Br1 0.0729(4) 0.1007(5) 0.0763(4) -0.0147(3) 0.0444(3) 0.0090(3)
    Br2 0.1079(5) 0.0963(5) 0.0782(5) -0.0219(4) 0.0536(4) 0.0087(3)
    N1 0.0459(19) 0.044(2) 0.056(2) 0.0171(16) 0.0223(17) 0.0206(18)
    N2 0.0456(19) 0.044(2) 0.049(2) 0.0128(16) 0.0183(16) 0.0164(17)
    C3 0.044(2) 0.041(3) 0.039(2) 0.0135(19) 0.0142(19) 0.0119(19)
    N4 0.0386(17) 0.0350(19) 0.0361(19) 0.0122(15) 0.0118(14) 0.0096(15)
    N5 0.0347(17) 0.041(2) 0.041(2) 0.0145(15) 0.0147(14) 0.0099(16)
    C6 0.036(2) 0.033(2) 0.034(2) 0.0071(17) 0.0065(17) 0.0032(18)
    S7 0.0403(5) 0.0434(7) 0.0537(7) 0.0157(5) 0.0182(5) 0.0205(5)
    C8 0.037(2) 0.039(2) 0.038(2) 0.0161(18) 0.0110(18) 0.0093(18)
    C9 0.058(3) 0.054(3) 0.065(3) 0.026(2) 0.025(2) 0.032(2)
    C10 0.034(2) 0.039(2) 0.036(2) 0.0052(17) 0.0076(17) 0.0027(18)
    C11 0.043(2) 0.046(3) 0.048(3) 0.011(2) 0.0139(19) 0.014(2)
    C12 0.038(2) 0.065(3) 0.058(3) 0.009(2) 0.014(2) 0.008(3)
    C13 0.040(2) 0.056(3) 0.044(3) -0.008(2) 0.020(2) 0.000(2)
    C14 0.079(3) 0.065(4) 0.062(3) 0.018(3) 0.031(3) 0.032(3)
    C15 0.061(3) 0.059(3) 0.054(3) 0.024(2) 0.023(2) 0.026(2)
    C16 0.057(3) 0.039(3) 0.046(3) 0.002(2) 0.018(2) 0.004(2)
    C17 0.075(3) 0.075(4) 0.068(4) 0.022(3) 0.024(3) 0.034(3)
    C18 0.096(4) 0.079(4) 0.065(4) 0.013(3) 0.026(3) 0.036(3)
    C19 0.068(3) 0.055(3) 0.050(3) -0.011(3) 0.024(2) 0.002(2)
    C20 0.058(3) 0.062(3) 0.063(3) 0.002(2) 0.014(2) 0.009(3)
    C21 0.057(3) 0.055(3) 0.055(3) 0.004(2) 0.014(2) 0.014(2)
    C22 0.059(3) 0.049(3) 0.056(3) 0.006(2) 0.025(2) 0.015(2)
    O23 0.092(3) 0.107(3) 0.112(3) 0.055(2) 0.064(2) 0.065(3)
    O24 0.0582(18) 0.075(2) 0.058(2) 0.0100(17) 0.0270(15) 0.0309(18)
_geom_special_details     ?
loop_
    _geom_bond_atom_site_label_1
    _geom_bond_atom_site_label_2
    _geom_bond_site_symmetry_2
    _geom_bond_distance
    _geom_bond_publ_flag
    Br1 C13 . 1.888(4) ?
    Br2 C19 . 1.895(4) ?
    N1 C8 . 1.301(5) ?
    N1 N2 . 1.395(4) ?
    N2 C3 . 1.313(5) ?
    C3 N4 . 1.359(5) ?
    C3 C9 . 1.480(5) ?
    N4 C8 . 1.355(4) ?
    N4 N5 . 1.375(4) ?
    N5 C6 . 1.295(5) ?
    C6 C10 . 1.460(5) ?
    C6 S7 . 1.766(4) ?
    S7 C8 . 1.724(4) ?
    C9 H9A . 0.9600 ?
    C9 H9B . 0.9600 ?
    C9 H9C . 0.9600 ?
    C10 C15 . 1.380(6) ?
    C10 C11 . 1.394(5) ?
    C11 C12 . 1.379(5) ?
    C11 H11 . 0.9300 ?
    C12 C13 . 1.362(6) ?
    C12 H12 . 0.9300 ?
    C13 C14 . 1.377(6) ?
    C14 C15 . 1.367(6) ?
    C14 H14 . 0.9300 ?
    C15 H15 . 0.9300 ?
    C16 C21 . 1.372(6) ?
    C16 C17 . 1.383(6) ?
    C16 C22 . 1.491(6) ?
    C17 C18 . 1.362(7) ?
    C17 H17 . 0.9300 ?
    C18 C19 . 1.364(7) ?
    C18 H18 . 0.9300 ?
    C19 C20 . 1.360(7) ?
    C20 C21 . 1.386(6) ?
    C20 H20 . 0.9300 ?
    C21 H21 . 0.9300 ?
    C22 O23 . 1.205(5) ?
    C22 O24 . 1.315(5) ?
    O24 H24 . 0.8200 ?
loop_
    _geom_angle_atom_site_label_1
    _geom_angle_atom_site_label_2
    _geom_angle_atom_site_label_3
    _geom_angle_site_symmetry_1
    _geom_angle_site_symmetry_3
    _geom_angle
    _geom_angle_publ_flag
    C8 N1 N2 . . 104.9(3) ?
    C3 N2 N1 . . 110.0(3) ?
    N2 C3 N4 . . 107.2(4) ?
    N2 C3 C9 . . 126.9(4) ?
    N4 C3 C9 . . 125.9(3) ?
    C8 N4 C3 . . 106.8(3) ?
    C8 N4 N5 . . 118.7(3) ?
    C3 N4 N5 . . 134.5(3) ?
    C6 N5 N4 . . 107.6(3) ?
    N5 C6 C10 . . 122.4(3) ?
    N5 C6 S7 . . 116.7(3) ?
    C10 C6 S7 . . 120.9(3) ?
    C8 S7 C6 . . 87.70(18) ?
    N1 C8 N4 . . 111.2(3) ?
    N1 C8 S7 . . 139.6(3) ?
    N4 C8 S7 . . 109.2(3) ?
    C3 C9 H9A . . 109.5 ?
    C3 C9 H9B . . 109.5 ?
    H9A C9 H9B . . 109.5 ?
    C3 C9 H9C . . 109.5 ?
    H9A C9 H9C . . 109.5 ?
    H9B C9 H9C . . 109.5 ?
    C15 C10 C11 . . 118.2(4) ?
    C15 C10 C6 . . 122.0(4) ?
    C11 C10 C6 . . 119.8(4) ?
    C12 C11 C10 . . 120.6(4) ?
    C12 C11 H11 . . 119.7 ?
    C10 C11 H11 . . 119.7 ?
    C13 C12 C11 . . 119.5(4) ?
    C13 C12 H12 . . 120.3 ?
    C11 C12 H12 . . 120.3 ?
    C12 C13 C14 . . 121.1(4) ?
    C12 C13 Br1 . . 119.3(3) ?
    C14 C13 Br1 . . 119.6(4) ?
    C15 C14 C13 . . 119.1(4) ?
    C15 C14 H14 . . 120.4 ?
    C13 C14 H14 . . 120.4 ?
    C14 C15 C10 . . 121.5(4) ?
    C14 C15 H15 . . 119.3 ?
    C10 C15 H15 . . 119.3 ?
    C21 C16 C17 . . 118.6(4) ?
    C21 C16 C22 . . 121.9(4) ?
    C17 C16 C22 . . 119.5(4) ?
    C18 C17 C16 . . 121.0(5) ?
    C18 C17 H17 . . 119.5 ?
    C16 C17 H17 . . 119.5 ?
    C17 C18 C19 . . 119.2(5) ?
    C17 C18 H18 . . 120.4 ?
    C19 C18 H18 . . 120.4 ?
    C20 C19 C18 . . 121.6(4) ?
    C20 C19 Br2 . . 119.4(4) ?
    C18 C19 Br2 . . 119.0(4) ?
    C19 C20 C21 . . 118.7(4) ?
    C19 C20 H20 . . 120.6 ?
    C21 C20 H20 . . 120.6 ?
    C16 C21 C20 . . 120.7(5) ?
    C16 C21 H21 . . 119.6 ?
    C20 C21 H21 . . 119.6 ?
    O23 C22 O24 . . 123.5(4) ?
    O23 C22 C16 . . 123.2(5) ?
    O24 C22 C16 . . 113.2(4) ?
    C22 O24 H24 . . 109.5 ?
loop_
    _geom_torsion_atom_site_label_1
    _geom_torsion_atom_site_label_2
    _geom_torsion_atom_site_label_3
    _geom_torsion_atom_site_label_4
    _geom_torsion_site_symmetry_1
    _geom_torsion_site_symmetry_2
    _geom_torsion_site_symmetry_3
    _geom_torsion_site_symmetry_4
    _geom_torsion
    _geom_torsion_publ_flag
    C8 N1 N2 C3 . . . . -0.4(5) ?
    N1 N2 C3 N4 . . . . -0.1(5) ?
    N1 N2 C3 C9 . . . . 179.6(4) ?
    N2 C3 N4 C8 . . . . 0.5(5) ?
    C9 C3 N4 C8 . . . . -179.2(4) ?
    N2 C3 N4 N5 . . . . -179.2(4) ?
    C9 C3 N4 N5 . . . . 1.1(7) ?
    C8 N4 N5 C6 . . . . -0.6(5) ?
    C3 N4 N5 C6 . . . . 179.1(4) ?
    N4 N5 C6 C10 . . . . 180.0(3) ?
    N4 N5 C6 S7 . . . . 2.0(4) ?
    N5 C6 S7 C8 . . . . -2.3(3) ?
    C10 C6 S7 C8 . . . . 179.8(3) ?
    N2 N1 C8 N4 . . . . 0.8(5) ?
    N2 N1 C8 S7 . . . . -179.3(4) ?
    C3 N4 C8 N1 . . . . -0.8(5) ?
    N5 N4 C8 N1 . . . . 179.0(3) ?
    C3 N4 C8 S7 . . . . 179.2(3) ?
    N5 N4 C8 S7 . . . . -1.0(4) ?
    C6 S7 C8 N1 . . . . -178.3(5) ?
    C6 S7 C8 N4 . . . . 1.7(3) ?
    N5 C6 C10 C15 . . . . 171.8(4) ?
    S7 C6 C10 C15 . . . . -10.4(6) ?
    N5 C6 C10 C11 . . . . -6.5(6) ?
    S7 C6 C10 C11 . . . . 171.3(3) ?
    C15 C10 C11 C12 . . . . 0.3(6) ?
    C6 C10 C11 C12 . . . . 178.6(4) ?
    C10 C11 C12 C13 . . . . 1.1(7) ?
    C11 C12 C13 C14 . . . . -2.0(7) ?
    C11 C12 C13 Br1 . . . . 179.6(3) ?
    C12 C13 C14 C15 . . . . 1.6(7) ?
    Br1 C13 C14 C15 . . . . 179.9(4) ?
    C13 C14 C15 C10 . . . . -0.2(8) ?
    C11 C10 C15 C14 . . . . -0.7(7) ?
    C6 C10 C15 C14 . . . . -179.0(4) ?
    C21 C16 C17 C18 . . . . -0.7(8) ?
    C22 C16 C17 C18 . . . . 178.9(5) ?
    C16 C17 C18 C19 . . . . 0.6(9) ?
    C17 C18 C19 C20 . . . . -0.4(8) ?
    C17 C18 C19 Br2 . . . . 179.5(4) ?
    C18 C19 C20 C21 . . . . 0.4(8) ?
    Br2 C19 C20 C21 . . . . -179.5(4) ?
    C17 C16 C21 C20 . . . . 0.6(7) ?
    C22 C16 C21 C20 . . . . -178.9(4) ?
    C19 C20 C21 C16 . . . . -0.5(7) ?
    C21 C16 C22 O23 . . . . 173.5(5) ?
    C17 C16 C22 O23 . . . . -6.0(8) ?
    C21 C16 C22 O24 . . . . -6.7(6) ?
    C17 C16 C22 O24 . . . . 173.7(4) ?
loop_
    _geom_hbond_atom_site_label_D
    _geom_hbond_atom_site_label_H
    _geom_hbond_atom_site_label_A
    _geom_hbond_site_symmetry_A
    _geom_hbond_distance_DH
    _geom_hbond_distance_HA
    _geom_hbond_distance_DA
    _geom_hbond_angle_DHA
    _geom_hbond_publ_flag
    O24 H24 N2 2_457 0.82 1.87 2.674(4) 169 yes
    C9 H9A O23 2_457 0.96 2.48 3.393(6) 159 yes
_iucr_refine_instructions_details
;
TITL SP1 in P-1
CELL  0.71073   7.7592   8.0634  14.9076   94.090   92.961   99.326
ZERR     2.00   0.0003   0.0004   0.0007    0.004    0.003    0.004
LATT   1
SFAC  C    H    N    O    S    BR
UNIT  34   24   8    4    2    4
MERG   2
OMIT    -3.00  52.00
FMAP   2
PLAN    5
ACTA
BOND   $H
CONF
LIST   4
L.S.   4
WGHT    0.042400    0.222900
FVAR       3.41100
BR1   6    0.486930    0.657764    0.626569    11.00000    0.07288    0.10066 =
         0.07627    0.00901    0.04436   -0.01468
BR2   6    0.158736    0.278588    0.505709    11.00000    0.10786    0.09629 =
         0.07820    0.00871    0.05364   -0.02190
N1    3   -0.462305    0.338684    1.019542    11.00000    0.04587    0.04376 =
         0.05649    0.02065    0.02230    0.01708
N2    3   -0.426097    0.198185    1.061851    11.00000    0.04557    0.04398 =
         0.04925    0.01642    0.01830    0.01284
C3    1   -0.277745    0.158102    1.036175    11.00000    0.04351    0.04096 =
         0.03935    0.01190    0.01420    0.01348
N4    3   -0.214978    0.270373    0.977150    11.00000    0.03863    0.03497 =
         0.03614    0.00965    0.01177    0.01218
N5    3   -0.069408    0.292586    0.927714    11.00000    0.03471    0.04126 =
         0.04143    0.00989    0.01473    0.01451
C6    1   -0.077819    0.420868    0.881060    11.00000    0.03566    0.03330 =
         0.03387    0.00317    0.00650    0.00709
S7    5   -0.257644    0.526577    0.896760    11.00000    0.04032    0.04341 =
         0.05371    0.02053    0.01816    0.01573
C8    1   -0.331062    0.378215    0.969876    11.00000    0.03668    0.03868 =
         0.03766    0.00929    0.01099    0.01612
C9    1   -0.192632    0.017970    1.065770    11.00000    0.05835    0.05408 =
         0.06538    0.03167    0.02497    0.02608
AFIX 137
H9A   2   -0.252868   -0.031123    1.114611    11.00000   -1.50000
H9B   2   -0.072831    0.060278    1.085495    11.00000   -1.50000
H9C   2   -0.196990   -0.066140    1.016399    11.00000   -1.50000
AFIX   0
C10   1    0.056672    0.480494    0.820516    11.00000    0.03370    0.03851 =
         0.03637    0.00270    0.00762    0.00519
C11   1    0.208842    0.409554    0.818350    11.00000    0.04262    0.04569 =
         0.04769    0.01383    0.01389    0.01111
AFIX  43
H11   2    0.225089    0.326219    0.856471    11.00000   -1.20000
AFIX   0
C12   1    0.335508    0.461824    0.760195    11.00000    0.03755    0.06462 =
         0.05765    0.00801    0.01361    0.00870
AFIX  43
H12   2    0.435929    0.412776    0.758299    11.00000   -1.20000
AFIX   0
C13   1    0.312427    0.585828    0.705552    11.00000    0.03988    0.05558 =
         0.04421   -0.00026    0.01995   -0.00816
C14   1    0.162212    0.656333    0.705368    11.00000    0.07923    0.06460 =
         0.06175    0.03156    0.03091    0.01761
AFIX  43
H14   2    0.146458    0.738951    0.666701    11.00000   -1.20000
AFIX   0
C15   1    0.036541    0.603297    0.762764    11.00000    0.06112    0.05858 =
         0.05432    0.02576    0.02315    0.02442
AFIX  43
H15   2   -0.064801    0.651064    0.762887    11.00000   -1.20000
AFIX   0
C16   1   -0.249815    0.089971    0.707600    11.00000    0.05711    0.03908 =
         0.04589    0.00422    0.01777    0.00246
C17   1   -0.290782    0.187965    0.639706    11.00000    0.07517    0.07482 =
         0.06769    0.03429    0.02446    0.02197
AFIX  43
H17   2   -0.402301    0.215938    0.634215    11.00000   -1.20000
AFIX   0
C18   1   -0.170397    0.244157    0.580756    11.00000    0.09625    0.07930 =
         0.06493    0.03635    0.02607    0.01255
AFIX  43
H18   2   -0.198914    0.310832    0.535650    11.00000   -1.20000
AFIX   0
C19   1   -0.007464    0.201511    0.588631    11.00000    0.06841    0.05493 =
         0.05003    0.00213    0.02405   -0.01126
C20   1    0.038172    0.105113    0.654288    11.00000    0.05804    0.06240 =
         0.06269    0.00934    0.01412    0.00196
AFIX  43
H20   2    0.149983    0.077641    0.659017    11.00000   -1.20000
AFIX   0
C21   1   -0.085195    0.048592    0.714031    11.00000    0.05719    0.05530 =
         0.05530    0.01407    0.01363    0.00375
AFIX  43
H21   2   -0.056030   -0.018133    0.758979    11.00000   -1.20000
AFIX   0
C22   1   -0.384125    0.033462    0.771895    11.00000    0.05933    0.04931 =
         0.05626    0.01489    0.02459    0.00603
O23   4   -0.524297    0.079581    0.772555    11.00000    0.09231    0.10743 =
         0.11212    0.06492    0.06397    0.05469
O24   4   -0.334454   -0.072009    0.827385    11.00000    0.05819    0.07514 =
         0.05810    0.03091    0.02701    0.00997
AFIX  83
H24   2   -0.412445   -0.099172    0.861187    11.00000   -1.50000
HKLF    4
END
;
data_global
_journal_date_recd_electronic     2012-03-05
_journal_date_accepted     2012-03-21
_journal_name_full     'Acta Crystallographica, Section E'
_journal_year     2012
_journal_volume     68
_journal_issue      4
_journal_page_first     o1185
_journal_page_last     o1186
_journal_paper_category     QO
_journal_paper_doi     10.1107/S1600536812012184
_journal_coeditor_code     BH2421
_publ_contact_author_name     'Kant, Rajni'
_publ_contact_author_address
;
Post-Graduate Department of Physics & Electronics,
University of Jammu,
Jammu Tawi 180 006,
India
;
_publ_contact_author_email     rkvk.paper11@gmail.com
_publ_contact_author_fax      911912432051
_publ_contact_author_phone      919419194375
_publ_section_title
;\
4-Bromobenzoic
acid--6-(4-bromophenyl)-3-methyl-1,2,4-triazolo[3,4-<i>b</i>][1,3,4]\
thiadiazole (1/1)
;
loop_
    _publ_author_name
    _publ_author_footnote
    _publ_author_address
    "Kapoor, Kamini" .
;
X-ray Crystallography Laboratory
Post-Graduate Department of Physics & Electronics
University of Jammu
Jammu Tawi 180 006
India
;
    "Gupta, Vivek K." .
;
X-ray Crystallography Laboratory
Post-Graduate Department of Physics & Electronics
University of Jammu
Jammu Tawi 180 006
India
;
    "Paul, Satya" .
;
Department of Chemistry
University of Jammu
Jammu Tawi 180 006
India
;
    "Sahi, Seema" .
;
Department of Chemistry
University of Jammu
Jammu Tawi 180 006
India
;
    "Kant, Rajni" .
;
X-ray Crystallography Laboratory
Post-Graduate Department of Physics & Electronics
University of Jammu
Jammu Tawi 180 006
India
;
