# Supplementary material for: 4-Bromo­benzoic acid–6-(4-bromo­phen­yl)-3-methyl-1,2,4-triazolo[3,4-b][1,3,4]thia­diazole (1/1)
Source: Acta Crystallogr Sect E Struct Rep Online. 2012 Mar 24;68(Pt 4):o1185–6. doi: 10.1107/S1600536812012184 (PMC3344123; doi:10.1107/S1600536812012184)
Supplement: Supplementary file 2 [file e-68-o1185-Isup2.hkl]

#
# h,k,l, Fc-squared, Fo-squared, sigma(Fo-squared) and status flag
#
data_I
_shelx_title ' SP1 in P-1'
_shelx_refln_list_code          4
_shelx_F_calc_maximum      296.91
_exptl_crystal_F_000       488.00
_reflns_d_resolution_high  0.8107
 
loop_
 _symmetry_equiv_pos_as_xyz
 'x, y, z'
 '-x, -y, -z'
 
_cell_length_a     7.7592
_cell_length_b     8.0634
_cell_length_c    14.9076
_cell_angle_alpha  94.090
_cell_angle_beta   92.961
_cell_angle_gamma  99.326
 
_shelx_F_squared_multiplier     1.000
 
loop_
 _refln_index_h
 _refln_index_k
 _refln_index_l
 _refln_F_squared_calc
 _refln_F_squared_meas
 _refln_F_squared_sigma
 _refln_observed_status
   2   0   0       29.40       41.91      3.31 o
   3   0   0     4073.14     3883.99     52.27 o
   4   0   0     1568.88     1510.14     21.33 o
   5   0   0      562.89      530.82     24.63 o
   6   0   0      303.93      317.28     21.82 o
   7   0   0      115.58      116.41     15.85 o
   8   0   0        1.05        3.69      6.93 o
   9   0   0       29.97       49.78     24.60 o
  -9   1   0       13.16       19.30     11.87 o
  -8   1   0       15.14       -0.46     10.33 o
  -7   1   0        3.27       13.13      6.50 o
  -6   1   0       13.42       10.76      3.29 o
  -5   1   0      206.27      209.11     10.01 o
  -4   1   0     1202.45     1206.88     22.18 o
  -3   1   0       46.52       28.96      3.25 o
  -2   1   0     1510.64     1549.19     31.21 o
  -1   1   0      135.40      187.01      9.84 o
   1   1   0      498.69      506.21      7.79 o
   2   1   0     2512.43     2613.56     26.87 o
   3   1   0     1202.89     1248.52     38.67 o
   4   1   0      196.12      201.04     17.88 o
   5   1   0     2701.26     2890.35    123.26 o
   6   1   0      110.02      136.42     19.56 o
   7   1   0      101.52       90.25     19.38 o
   8   1   0       96.16       97.47     15.08 o
   9   1   0        1.92       -4.18     12.64 o
  -9   2   0        1.61       11.22     13.51 o
  -8   2   0       29.99       15.06      8.09 o
  -7   2   0      149.81      113.93     11.43 o
  -6   2   0      510.25      511.06     22.27 o
  -5   2   0        2.53        0.63      5.35 o
  -4   2   0      301.34      336.44     13.74 o
  -3   2   0     9748.00    10415.03    112.42 o
  -2   2   0     1336.38     1381.08     21.86 o
  -1   2   0      634.21      616.57     17.00 o
   0   2   0     1191.97     1135.16     16.79 o
   1   2   0       40.30       36.89      3.12 o
   2   2   0        2.62        4.33      2.50 o
   3   2   0     1146.68      995.48     69.16 o
   4   2   0        2.11        2.09      4.29 o
   5   2   0      162.76      182.82     16.98 o
   6   2   0      240.11      249.13     21.83 o
   7   2   0      384.31      369.47     29.19 o
   8   2   0       79.92       72.04     14.14 o
  -9   3   0        7.20        4.28     13.53 o
  -8   3   0       34.84       29.25     12.13 o
  -7   3   0      256.45      271.95     19.24 o
  -6   3   0      892.84     1027.62     38.16 o
  -5   3   0       86.12      103.27     14.53 o
  -4   3   0       41.19       60.85      7.54 o
  -3   3   0     5404.65     5821.85    117.99 o
  -2   3   0      290.41      321.29     18.15 o
  -1   3   0      856.63      934.00     26.21 o
   0   3   0     3638.34     3459.91     48.90 o
   1   3   0      316.92      328.43     13.58 o
   2   3   0     4732.60     4615.04     50.85 o
   3   3   0     2608.85     2583.07     35.92 o
   4   3   0       40.75       26.03     11.14 o
   5   3   0      823.71      815.13     45.66 o
   6   3   0      275.23      301.38     29.85 o
   7   3   0       75.96       56.74     16.00 o
   8   3   0       12.82       32.05     14.46 o
  -9   4   0       35.64       31.14     12.96 o
  -8   4   0       52.22       27.25      9.25 o
  -7   4   0       63.70       73.08     11.49 o
  -6   4   0      312.49      353.69     28.26 o
  -5   4   0        0.76      -13.92      9.78 o
  -4   4   0       80.70       65.00     10.43 o
  -3   4   0        7.19       11.37      7.09 o
  -2   4   0     1533.38     1679.51     35.44 o
  -1   4   0     1843.98     1910.35     40.36 o
   0   4   0       95.60       84.06      9.39 o
   1   4   0     1209.94     1276.31     47.07 o
   2   4   0     1992.81     1859.24     55.65 o
   3   4   0       94.23      105.70      9.09 o
   4   4   0      454.26      408.34     16.18 o
   5   4   0     1168.48     1129.97     57.88 o
   6   4   0       29.49       24.28     20.24 o
   7   4   0       10.06       10.49      8.77 o
  -8   5   0       26.17       13.04      8.71 o
  -7   5   0       51.11       26.97      9.86 o
  -6   5   0       81.35       89.20     13.94 o
  -5   5   0      195.32      187.01     31.42 o
  -4   5   0      136.42      110.70     23.57 o
  -3   5   0      128.46      139.61     10.79 o
  -2   5   0       14.45        2.83      9.29 o
  -1   5   0      356.78      321.78     29.12 o
   0   5   0      656.21      601.90     44.45 o
   1   5   0      893.15      848.98     44.63 o
   2   5   0       83.50       73.35     13.98 o
   3   5   0      516.34      545.37     29.32 o
   4   5   0       32.30       26.22      8.29 o
   5   5   0        5.13       -5.57     37.55 o
   6   5   0       61.12       27.47     15.64 o
   7   5   0       21.83       18.74     13.71 o
  -8   6   0        0.04      -10.24     12.80 o
  -7   6   0       25.36       15.81     11.79 o
  -6   6   0        0.14        0.00      8.41 o
  -5   6   0       73.13       65.41     21.20 o
  -4   6   0      142.35      146.85     28.94 o
  -3   6   0       41.68       42.67     14.70 o
  -2   6   0       88.54      109.90     39.58 o
  -1   6   0     1999.56     2012.20     78.53 o
   0   6   0       17.68       23.07     10.82 o
   1   6   0        8.54       10.21     19.27 o
   2   6   0      401.08      391.41     34.93 o
   3   6   0        7.79        4.92      7.02 o
   4   6   0      100.29      112.25     22.12 o
   5   6   0      105.38      147.28     29.14 o
   6   6   0        1.85       -1.08     17.94 o
  -7   7   0       56.58       67.50     22.50 o
  -6   7   0        0.01      -14.58     12.19 o
  -5   7   0       73.62       58.24     21.04 o
  -4   7   0        3.64       10.77     12.15 o
  -3   7   0      188.40      176.39     27.96 o
  -2   7   0      120.13      145.66     40.46 o
  -1   7   0      466.17      462.02     42.31 o
   0   7   0       11.74        5.22      8.61 o
   1   7   0      155.32      157.26     23.56 o
   2   7   0      103.39       75.21     16.46 o
   3   7   0       34.96       21.68      9.79 o
   4   7   0      302.82      301.26     39.22 o
   5   7   0        6.46        5.14     27.64 o
  -6   8   0        1.46      -10.52     14.37 o
  -5   8   0       23.38       23.74     15.47 o
  -4   8   0      125.80      119.03     23.79 o
  -3   8   0       10.74        5.81     10.15 o
  -2   8   0       14.53       10.53     46.09 o
  -1   8   0       26.79       55.17     19.90 o
   0   8   0        3.08        9.54     25.53 o
   1   8   0       43.30       37.26     14.69 o
   2   8   0       53.24       52.96     15.23 o
   3   8   0       15.06      -10.70     17.92 o
   4   8   0      130.59      104.20     24.20 o
  -5   9   0       80.24       77.05     21.30 o
  -4   9   0       58.38       56.70     19.94 o
  -3   9   0       23.30       12.76     16.89 o
  -2   9   0       32.69       44.19     17.95 o
  -1   9   0        1.60        8.52     13.63 o
   0   9   0       14.73        7.05     14.47 o
   1   9   0       74.96      101.15     22.36 o
   2   9   0       28.50       35.71     17.78 o
  -2  -9   1       12.52       20.70     18.58 o
  -1  -9   1        0.27       -7.28     10.53 o
   0  -9   1        2.99       -2.89     11.78 o
   1  -9   1       25.35       54.94     18.02 o
   2  -9   1        2.01        4.08     12.14 o
   3  -9   1       19.23       23.67     15.39 o
   4  -9   1       34.54       10.58     19.41 o
   5  -9   1       14.58       12.47     14.58 o
  -4  -8   1       12.59       31.18     15.17 o
  -3  -8   1        9.01      -21.37     17.06 o
  -2  -8   1        1.10        8.68     11.93 o
  -1  -8   1      307.28      326.24     51.34 o
   0  -8   1       32.30       24.35     11.49 o
   1  -8   1       95.35       89.56     21.24 o
   2  -8   1       39.49       55.35     27.80 o
   3  -8   1      282.39      260.34     34.24 o
   4  -8   1       12.47       15.56     23.20 o
   5  -8   1       10.77       11.25     16.30 o
   6  -8   1       49.59       32.06     15.78 o
  -5  -7   1       12.26       39.83     14.78 o
  -4  -7   1      169.15      178.15     31.23 o
  -3  -7   1       19.93       17.65      8.96 o
  -2  -7   1       23.66       25.40     11.63 o
  -1  -7   1      340.66      336.81     33.98 o
   0  -7   1       25.59       29.45     11.57 o
   1  -7   1      112.54       78.98     20.70 o
   2  -7   1        9.02       15.78     50.30 o
   3  -7   1      681.48      660.68     50.20 o
   4  -7   1      444.26      493.26     43.93 o
   5  -7   1        2.26       -0.63     11.89 o
   6  -7   1       10.46        5.50     12.55 o
   7  -7   1       76.47       71.40     26.30 o
  -6  -6   1        6.42      -14.93     16.40 o
  -5  -6   1       66.06       83.64     32.82 o
  -4  -6   1        6.03        1.75     11.30 o
  -3  -6   1      150.34      126.84     19.06 o
  -2  -6   1      611.75      619.17     41.81 o
  -1  -6   1        3.86        5.00     21.50 o
   0  -6   1       78.50       73.60     16.26 o
   1  -6   1      188.92      175.64     25.16 o
   2  -6   1      292.84      367.35     34.30 o
   3  -6   1      116.01      121.54     20.58 o
   4  -6   1       14.80       -2.47     24.48 o
   5  -6   1       32.80       31.42     15.30 o
   6  -6   1       12.02       12.32     12.05 o
   7  -6   1       45.97       60.78     22.77 o
   8  -6   1       44.42       32.58     22.59 o
  -7  -5   1      225.69      265.90     34.81 o
  -6  -5   1        8.83      -26.41     18.97 o
  -5  -5   1        0.63        6.44     32.42 o
  -4  -5   1      854.89      837.65     35.93 o
  -3  -5   1      269.22      265.68     19.74 o
  -2  -5   1       11.40        4.35     21.69 o
  -1  -5   1       30.63       17.38     11.73 o
   0  -5   1      151.49      194.83     16.33 o
   1  -5   1      456.48      473.02     35.23 o
   2  -5   1     1513.82     1527.30     63.00 o
   3  -5   1      440.62      427.10     33.03 o
   4  -5   1        9.62       28.50      9.90 o
   5  -5   1      398.30      501.92     49.80 o
   6  -5   1        0.56       -3.77     10.55 o
   7  -5   1        0.19       28.07     13.93 o
   8  -5   1        1.75       -9.46     10.63 o
  -8  -4   1       61.90       65.99     18.42 o
  -7  -4   1      146.64      130.44     41.13 o
  -6  -4   1       20.72       16.38      8.68 o
  -5  -4   1      189.39      181.50     22.89 o
  -4  -4   1      455.08      430.29     17.85 o
  -3  -4   1      144.02      136.39     11.10 o
  -2  -4   1     2765.77     2667.85     66.64 o
  -1  -4   1       30.16       37.36      9.38 o
   0  -4   1       63.01       68.87      8.01 o
   1  -4   1     3897.34     3717.75     85.74 o
   2  -4   1      105.31      144.53     13.69 o
   3  -4   1       18.63        6.84      5.36 o
   4  -4   1      739.43      823.34     38.02 o
   5  -4   1      200.46      205.87     19.02 o
   6  -4   1        0.78        6.86      7.63 o
   7  -4   1       59.33       63.14     14.11 o
   8  -4   1        2.86        2.73     14.61 o
   9  -4   1       34.86       33.78     29.10 o
  -8  -3   1       44.64       44.78     16.79 o
  -7  -3   1        0.71        5.96      8.47 o
  -6  -3   1      167.16      149.42     20.97 o
  -5  -3   1       65.23       56.38     12.70 o
  -4  -3   1      601.01      542.75     34.96 o
  -3  -3   1     3580.68     3504.04     41.97 o
  -2  -3   1     1478.90     1471.94     28.29 o
  -1  -3   1     1152.07     1090.40     28.97 o
   0  -3   1     2203.93     2156.88     56.67 o
   1  -3   1     5796.24     6297.30    107.24 o
   2  -3   1      103.83      108.17     10.72 o
   3  -3   1      160.50      128.31     10.22 o
   4  -3   1     1731.15     1837.72     45.80 o
   5  -3   1      351.65      379.04     19.14 o
   6  -3   1        2.89        9.30      7.31 o
   7  -3   1       11.91       16.24      7.26 o
   8  -3   1       32.56       18.39     25.22 o
   9  -3   1       81.67      131.98     27.27 o
  -8  -2   1        3.10       -6.65      7.05 o
  -7  -2   1        6.33        4.17      7.28 o
  -6  -2   1        8.61        4.72      4.54 o
  -5  -2   1     1259.91     1306.41     43.66 o
  -4  -2   1     1919.18     2064.41     49.14 o
  -3  -2   1      543.52      482.69     29.36 o
  -2  -2   1     7762.78     7851.85     50.38 o
  -1  -2   1     2294.91     2403.50     30.09 o
   0  -2   1      570.25      548.59     21.32 o
   1  -2   1     2904.56     2966.82     38.74 o
   2  -2   1     2004.79     2169.37     31.66 o
   3  -2   1       26.33       31.27      3.86 o
   4  -2   1      270.87      288.85     14.55 o
   5  -2   1       29.85       23.66      4.38 o
   6  -2   1      134.38      124.21     10.35 o
   7  -2   1      252.18      213.88     18.87 o
   8  -2   1       26.32       39.04     13.50 o
   9  -2   1       28.27       28.35     14.80 o
  -9  -1   1       50.70       39.52      9.75 o
  -8  -1   1       13.04       17.63      7.73 o
  -7  -1   1       61.83       49.77     10.51 o
  -6  -1   1     1172.75     1260.93     54.90 o
  -5  -1   1     1610.18     1560.06     56.34 o
  -4  -1   1        2.97        4.67      4.54 o
  -3  -1   1      588.50      643.54     27.85 o
  -2  -1   1     5555.69     5772.14     45.06 o
  -1  -1   1      101.12       86.93      3.59 o
   1  -1   1    30214.39    29628.04    115.29 o
   2  -1   1      278.67      268.45     10.21 o
   3  -1   1     6569.60     6821.76     53.74 o
   4  -1   1       47.91       39.12      3.94 o
   5  -1   1       24.34       21.87      3.25 o
   6  -1   1      403.59      414.11     14.94 o
   7  -1   1      133.70      153.37     16.43 o
   8  -1   1       17.71       -4.30      9.91 o
   9  -1   1        6.77       10.51     15.08 o
  -9   0   1       13.64       39.31     16.50 o
  -8   0   1       12.00       12.02      8.54 o
  -7   0   1      597.81      577.45     44.16 o
  -6   0   1     1166.42     1211.46     46.21 o
  -5   0   1        9.81        5.21      1.65 o
  -4   0   1     1054.01     1059.95     25.53 o
  -3   0   1     2335.06     2257.59     32.60 o
  -2   0   1     1998.04     1956.34     15.53 o
   2   0   1     1155.23     1139.19     24.73 o
   3   0   1     6490.34     6221.45     59.78 o
   4   0   1      111.19      121.06      7.86 o
   5   0   1       63.85       46.61      6.60 o
   6   0   1     1240.61     1273.86     53.43 o
   7   0   1      199.74      198.41     19.45 o
   8   0   1       51.23       45.71     30.10 o
   9   0   1       11.54       13.67     22.04 o
  -9   1   1        8.36       18.35     10.10 o
  -8   1   1      142.33      134.07     17.60 o
  -7   1   1       51.76       37.68      8.37 o
  -6   1   1       77.30       71.87      6.22 o
  -5   1   1      182.58      179.31      9.37 o
  -4   1   1       24.19       26.34      3.26 o
  -3   1   1      121.87      122.71      6.57 o
  -2   1   1     5234.30     5219.96     39.59 o
  -1   1   1       57.86       68.84      3.83 o
   1   1   1     1181.74     1091.58     11.82 o
   2   1   1     2219.21     2145.89     45.82 o
   3   1   1       50.66       58.43      9.07 o
   4   1   1     1434.81     1507.66     49.83 o
   5   1   1       49.13       58.15     18.56 o
   6   1   1       28.74       50.54     17.14 o
   7   1   1       25.13       38.75     12.06 o
   8   1   1        9.91        0.85      9.69 o
   9   1   1        0.28        8.56     27.26 o
  -9   2   1       60.21       82.16     19.67 o
  -8   2   1      122.93      117.33     16.55 o
  -7   2   1       10.50        3.07      3.38 o
  -6   2   1      329.28      356.53     18.81 o
  -5   2   1      704.79      812.35     29.82 o
  -4   2   1     1291.36     1426.14     27.31 o
  -3   2   1     2919.12     2948.53     42.75 o
  -2   2   1      292.22      293.59     10.57 o
  -1   2   1      460.06      445.30     12.40 o
   0   2   1    23906.97    23581.49    186.60 o
   1   2   1      444.18      430.97     10.44 o
   2   2   1       31.53       36.68      3.40 o
   3   2   1     3873.83     4071.79     63.60 o
   4   2   1      745.43      789.34     31.26 o
   5   2   1       46.60       39.93      7.78 o
   6   2   1      507.44      536.01     32.25 o
   7   2   1       68.28       72.71     14.20 o
   8   2   1      128.69      119.39     24.38 o
  -9   3   1       13.01       33.03     36.05 o
  -8   3   1      106.07      101.73     16.72 o
  -7   3   1      126.11      133.60     13.51 o
  -6   3   1       32.10       22.43     10.19 o
  -5   3   1       38.63       36.99      6.11 o
  -4   3   1      294.30      311.16     23.14 o
  -3   3   1     1003.85     1046.13     29.18 o
  -2   3   1      752.94      748.26     22.30 o
  -1   3   1     2677.11     2827.18     36.28 o
   0   3   1     1620.70     1503.17     27.69 o
   1   3   1       87.08       90.37      7.64 o
   2   3   1      339.07      331.10     14.02 o
   3   3   1      325.40      318.25     13.06 o
   4   3   1      126.98      108.25     14.07 o
   5   3   1      749.51      790.07     40.17 o
   6   3   1      246.14      238.20     22.66 o
   7   3   1       15.73       35.00     11.12 o
   8   3   1       67.08      104.43     37.51 o
  -9   4   1        9.65       17.79     14.59 o
  -8   4   1       64.74       40.22     13.54 o
  -7   4   1        1.05       -3.60      6.10 o
  -6   4   1      799.47      778.75     36.04 o
  -5   4   1      131.65      129.83     16.68 o
  -4   4   1      569.54      681.64     37.54 o
  -3   4   1      243.57      214.79     16.68 o
  -2   4   1      523.09      552.27     24.39 o
  -1   4   1      258.37      252.61     15.83 o
   0   4   1       68.60       73.78      7.83 o
   1   4   1       23.51       20.03      7.96 o
   2   4   1      500.09      490.18     28.98 o
   3   4   1       58.06       60.36      7.02 o
   4   4   1      292.83      262.29     13.27 o
   5   4   1      145.50      106.05     35.51 o
   6   4   1      143.98      164.22     25.16 o
   7   4   1        3.12       26.62     23.66 o
  -8   5   1       17.07       17.62     12.16 o
  -7   5   1       22.14       15.81      5.26 o
  -6   5   1       33.89       49.07     13.52 o
  -5   5   1       12.01      -20.77     13.85 o
  -4   5   1        1.30      -25.44     58.94 o
  -3   5   1      695.17      745.73     30.01 o
  -2   5   1       58.18       60.87      8.92 o
  -1   5   1      362.26      367.02     21.48 o
   0   5   1     1442.88     1411.16     58.04 o
   1   5   1       12.78       26.38     10.02 o
   2   5   1     1025.53     1082.23     69.42 o
   3   5   1     1143.47     1101.49     41.64 o
   4   5   1      344.69      320.69     22.85 o
   5   5   1       66.10       82.33     23.25 o
   6   5   1       96.42      142.34     25.03 o
   7   5   1        6.24        2.07     11.10 o
  -8   6   1       40.54       21.53     10.13 o
  -7   6   1      140.73      154.34     35.18 o
  -6   6   1       47.71       64.92     23.29 o
  -5   6   1        0.06        0.86      8.45 o
  -4   6   1        4.58       -6.78     10.39 o
  -3   6   1        8.18       16.81      7.29 o
  -2   6   1       53.82       58.87      9.00 o
  -1   6   1       92.97      100.98     18.85 o
   0   6   1        6.05        5.69      8.30 o
   1   6   1       12.67        0.28     27.51 o
   2   6   1     1179.04     1212.71     58.95 o
   3   6   1        9.72       -5.22      7.58 o
   4   6   1        3.42       -8.61     18.40 o
   5   6   1      168.41      205.12     32.95 o
   6   6   1       45.30       48.92     18.16 o
  -7   7   1       49.53       81.17     27.30 o
  -6   7   1        2.79       39.48     19.57 o
  -5   7   1       19.43        6.21     10.15 o
  -4   7   1        1.06       -3.80     19.94 o
  -3   7   1      151.10      161.12     26.60 o
  -2   7   1      221.29      231.03     30.93 o
  -1   7   1       52.69       55.37     17.93 o
   0   7   1       51.57       42.47     17.26 o
   1   7   1        1.38      -14.07     13.52 o
   2   7   1       23.91        4.66     11.08 o
   3   7   1       31.18       31.44     12.37 o
   4   7   1        2.25       31.69     14.75 o
   5   7   1       22.52       33.93     16.91 o
  -6   8   1       25.96        0.95     14.43 o
  -5   8   1       34.18       21.81     29.08 o
  -4   8   1        9.64        6.39     12.20 o
  -3   8   1        0.11       16.46     12.76 o
  -2   8   1      219.94      284.40     52.65 o
  -1   8   1      324.20      340.16     45.60 o
   0   8   1       42.95       58.87     18.88 o
   1   8   1       72.41       65.00     17.53 o
   2   8   1       50.57       43.02     33.32 o
   3   8   1       15.38       17.59     25.76 o
   4   8   1       18.78       18.09     36.01 o
  -5   9   1       76.69      108.13     25.63 o
  -4   9   1       36.85       39.97     17.88 o
  -3   9   1        0.63       41.12     17.18 o
  -2   9   1       49.20       45.97     36.85 o
  -1   9   1        0.36       17.86     17.26 o
   0   9   1       33.97       10.78     21.36 o
   1   9   1        0.41       -2.78     10.43 o
   2   9   1        0.79       -2.73     13.59 o
  -2  -9   2        0.04       13.88     15.93 o
  -1  -9   2        1.11       -3.32     10.32 o
   0  -9   2        0.55       -5.31     12.64 o
   1  -9   2        1.70       12.63     28.77 o
   2  -9   2        3.92       17.19     11.78 o
   3  -9   2        0.06       -9.53     16.09 o
   4  -9   2        3.82        1.36     30.09 o
   5  -9   2        0.15        6.74     21.37 o
  -4  -8   2        1.91       -7.17     17.02 o
  -3  -8   2      303.75      293.11     38.37 o
  -2  -8   2        0.00        4.37     10.50 o
  -1  -8   2       38.42       59.12     15.71 o
   0  -8   2        5.99        5.71     10.91 o
   1  -8   2       69.16       68.99     24.76 o
   2  -8   2       20.31       22.33     37.90 o
   3  -8   2       71.59       68.03     15.31 o
   4  -8   2        8.52        3.56      9.24 o
   5  -8   2       23.75       72.11     25.53 o
   6  -8   2      131.47      119.90     33.82 o
  -5  -7   2        9.57       29.36     15.44 o
  -4  -7   2        1.56      -20.96     13.98 o
  -3  -7   2        6.96       -0.11     10.46 o
  -2  -7   2      182.93      201.73     28.40 o
  -1  -7   2      106.61      111.69     19.68 o
   0  -7   2      299.86      271.25     32.05 o
   1  -7   2      167.48      199.70     28.00 o
   2  -7   2      585.13      547.40     51.73 o
   3  -7   2      261.22      306.08     38.00 o
   4  -7   2        1.57       -5.66     22.06 o
   5  -7   2       40.57       28.62     13.13 o
   6  -7   2       45.96       22.39     13.82 o
   7  -7   2       13.62        1.18     13.82 o
  -6  -6   2      139.28      128.49     23.46 o
  -5  -6   2        9.79       44.43     15.32 o
  -4  -6   2      349.69      320.90     36.08 o
  -3  -6   2       50.66       32.83     17.97 o
  -2  -6   2      230.73      229.03     32.05 o
  -1  -6   2       98.40       66.08     15.68 o
   0  -6   2        6.84       17.33     25.12 o
   1  -6   2      128.83      141.93     27.68 o
   2  -6   2      119.80       89.34     22.04 o
   3  -6   2      334.42      360.17     34.01 o
   4  -6   2      298.76      289.80     40.55 o
   5  -6   2        3.13      -11.42     16.36 o
   6  -6   2       62.05       74.44     23.54 o
   7  -6   2        5.94        2.52     10.40 o
   8  -6   2       57.58       67.92     22.81 o
  -7  -5   2       40.47       56.04     17.04 o
  -6  -5   2       86.35       49.93     38.04 o
  -5  -5   2      265.71      307.38     34.10 o
  -4  -5   2     1073.54     1082.25     40.56 o
  -3  -5   2        5.55       -1.30      5.46 o
  -2  -5   2      143.90      121.87     16.49 o
  -1  -5   2     4170.70     4295.61    108.18 o
   0  -5   2      214.99      195.77     15.17 o
   1  -5   2       24.79       24.94      5.87 o
   2  -5   2       77.67       73.62     14.73 o
   3  -5   2      117.56       80.70     16.93 o
   4  -5   2      139.62      185.90     30.82 o
   5  -5   2        9.46       -2.01     11.77 o
   6  -5   2        1.76       -6.43     13.00 o
   7  -5   2       18.97       32.59     15.88 o
   8  -5   2       84.54       84.43     25.37 o
  -8  -4   2       62.01       52.44     16.69 o
  -7  -4   2       24.35       15.31     10.13 o
  -6  -4   2       18.78       -1.59      8.49 o
  -5  -4   2      978.34     1015.71     54.34 o
  -4  -4   2      177.32      187.42     11.24 o
  -3  -4   2     1125.06     1153.80     29.62 o
  -2  -4   2     2835.76     2819.48     68.70 o
  -1  -4   2     1307.28     1401.59     49.85 o
   0  -4   2       88.50       89.41      8.90 o
   1  -4   2     3832.57     4233.25     89.97 o
   2  -4   2      154.09      151.86     13.80 o
   3  -4   2      134.00      142.28     16.45 o
   4  -4   2      522.12      524.99     17.92 o
   5  -4   2        3.45        4.53      2.68 o
   6  -4   2       33.36       45.41      9.09 o
   7  -4   2        9.79       16.48     17.09 o
   8  -4   2       18.50        9.89     11.56 o
   9  -4   2        5.15       10.37     10.60 o
  -8  -3   2       18.27        6.43      8.02 o
  -7  -3   2      353.57      329.97     57.75 o
  -6  -3   2       69.72       55.00     12.99 o
  -5  -3   2      330.92      326.90     28.15 o
  -4  -3   2      753.02      691.00     23.31 o
  -3  -3   2      640.15      669.49     18.92 o
  -2  -3   2       91.27       85.91      7.06 o
  -1  -3   2     1608.35     1605.72     32.73 o
   0  -3   2      101.25       93.78      9.13 o
   1  -3   2        1.24        5.33      4.19 o
   2  -3   2      263.32      244.03     14.79 o
   3  -3   2      990.89     1039.48     28.02 o
   4  -3   2       57.75       42.42      4.43 o
   5  -3   2      292.98      353.19     17.76 o
   6  -3   2      106.80      117.53     15.81 o
   7  -3   2      458.35      416.15     34.06 o
   8  -3   2        6.52        2.69      8.46 o
   9  -3   2       15.90       33.04     16.33 o
  -8  -2   2      330.31      311.07     37.50 o
  -7  -2   2      385.52      358.55     36.06 o
  -6  -2   2        8.45       14.29      7.69 o
  -5  -2   2     1143.61     1208.14     48.93 o
  -4  -2   2     2445.29     2429.12     62.97 o
  -3  -2   2      126.75      152.28      9.00 o
  -2  -2   2     1524.77     1438.53     21.39 o
  -1  -2   2      293.47      329.50     11.61 o
   0  -2   2       95.30       93.22      7.32 o
   1  -2   2     5914.90     6088.41     54.44 o
   2  -2   2     2156.58     2182.84     37.15 o
   3  -2   2      458.27      438.42     17.68 o
   4  -2   2      591.49      640.40     18.27 o
   5  -2   2      353.30      366.20     16.86 o
   6  -2   2      224.85      226.36     14.48 o
   7  -2   2        1.97       -1.94      4.30 o
   8  -2   2      110.56      110.84     21.04 o
   9  -2   2       34.08       73.27     19.85 o
  -9  -1   2        2.69        8.25     11.16 o
  -8  -1   2      238.46      185.23     23.89 o
  -7  -1   2      475.65      455.50     29.03 o
  -6  -1   2       76.41       73.24     10.78 o
  -5  -1   2     1485.48     1533.78     43.10 o
  -4  -1   2        1.45        0.35      2.94 o
  -3  -1   2     4864.92     4846.21    116.54 o
  -2  -1   2    12627.90    12875.54     62.20 o
  -1  -1   2        2.25       19.66      3.89 o
   0  -1   2     1841.18     1827.29     36.42 o
   1  -1   2    14295.67    14284.33    141.17 o
   2  -1   2       14.89        8.22      2.47 o
   3  -1   2      821.04      809.91     17.13 o
   4  -1   2      693.15      636.03     15.81 o
   5  -1   2      424.33      426.72     17.66 o
   6  -1   2      316.83      347.21     16.69 o
   7  -1   2       42.51       49.93     10.24 o
   8  -1   2        0.43        1.69     12.85 o
   9  -1   2       31.82       12.04     12.40 o
  -9   0   2       39.60       33.23     18.33 o
  -8   0   2       37.33       38.43     10.88 o
  -7   0   2      149.72      136.31     16.02 o
  -6   0   2       22.37       24.12      6.79 o
  -5   0   2      625.37      636.57     22.05 o
  -4   0   2       11.18       12.39      2.58 o
  -3   0   2     2666.16     2723.70     30.43 o
  -2   0   2     2455.12     2459.68     24.08 o
  -1   0   2     2447.68     2399.06     35.74 o
   1   0   2       44.05       36.08      2.64 o
   2   0   2      707.04      667.07     11.48 o
   3   0   2     3257.73     3252.34     40.48 o
   4   0   2      262.90      228.86     11.85 o
   5   0   2        1.01        6.09      2.34 o
   6   0   2       98.03       69.85     17.22 o
   7   0   2       53.41       43.08     10.41 o
   8   0   2       13.31       -0.01     16.74 o
   9   0   2       25.93        4.62     15.59 o
  -9   1   2       15.56       20.42      9.61 o
  -8   1   2       40.76       45.14     10.18 o
  -7   1   2      108.04       94.22     13.81 o
  -6   1   2      665.03      676.16     19.79 o
  -5   1   2     4099.67     4324.51     48.18 o
  -4   1   2      155.97      146.24      8.80 o
  -3   1   2      303.79      310.31     10.61 o
  -2   1   2     8163.09     8239.73     63.90 o
  -1   1   2     1796.11     1822.14     20.16 o
   0   1   2       15.78       12.22      2.22 o
   1   1   2       68.02       66.74      4.10 o
   2   1   2       85.41       87.04      4.97 o
   3   1   2     1729.02     1773.72     46.81 o
   4   1   2      683.55      448.89    116.14 o
   5   1   2      403.50      450.24     31.23 o
   6   1   2       31.45       32.73     16.35 o
   7   1   2      314.60      299.56     47.73 o
   8   1   2       78.54       77.58     15.90 o
   9   1   2        1.50        2.27     19.74 o
  -9   2   2       15.75       14.25     15.35 o
  -8   2   2       18.82       11.03      6.72 o
  -7   2   2        0.15       -5.08      3.77 o
  -6   2   2      570.95      672.34     26.23 o
  -5   2   2      635.20      665.12     26.91 o
  -4   2   2       49.31       33.61      4.59 o
  -3   2   2      330.97      311.19     12.68 o
  -2   2   2     5397.62     5786.06     48.03 o
  -1   2   2      306.22      333.95     11.40 o
   0   2   2    45779.98    45570.95    497.72 o
   1   2   2       12.56       14.51      1.85 o
   2   2   2        2.12        3.10      1.69 o
   3   2   2     2808.57     2861.28     55.81 o
   4   2   2      217.17      187.21     34.26 o
   5   2   2       30.72       25.34      6.00 o
   6   2   2      329.64      355.50     26.40 o
   7   2   2      312.46      328.70     28.53 o
   8   2   2       30.44       38.18     13.40 o
  -9   3   2        0.06      -14.78     13.89 o
  -8   3   2      110.49       87.75     13.91 o
  -7   3   2       15.39       27.54      8.27 o
  -6   3   2      364.04      443.99     26.10 o
  -5   3   2      270.89      264.04     18.80 o
  -4   3   2        0.02        5.80      6.60 o
  -3   3   2       79.26       58.10      7.91 o
  -2   3   2      131.46      117.47      9.78 o
  -1   3   2      267.97      260.87     15.11 o
   0   3   2      554.21      516.67     18.52 o
   1   3   2      271.17      262.13     11.57 o
   2   3   2      904.92      854.40     23.24 o
   3   3   2     1508.25     1453.15     29.98 o
   4   3   2      246.10      269.83     14.06 o
   5   3   2      323.03      304.82     24.10 o
   6   3   2      182.32      217.76     22.81 o
   7   3   2       34.16       23.47      7.90 o
   8   3   2        3.37        4.92     12.06 o
  -9   4   2       11.14       -0.10     17.47 o
  -8   4   2      196.78      224.25     31.36 o
  -7   4   2      130.82      142.48     17.00 o
  -6   4   2        1.61        1.87      6.89 o
  -5   4   2        5.41        9.47      8.75 o
  -4   4   2      439.82      451.97     30.94 o
  -3   4   2     3358.36     3469.28     74.28 o
  -2   4   2      138.67      128.91     17.66 o
  -1   4   2      445.53      488.18     24.30 o
   0   4   2     3677.73     3635.61     64.90 o
   1   4   2      658.77      680.57     28.80 o
   2   4   2      193.21      152.49     13.65 o
   3   4   2      531.81      542.75     21.65 o
   4   4   2      664.69      611.99     51.26 o
   5   4   2       40.74       31.78     21.07 o
   6   4   2       32.42       18.59     11.23 o
   7   4   2      104.42       88.75     20.51 o
  -8   5   2       49.53       60.69     15.86 o
  -7   5   2        0.33        8.10     10.98 o
  -6   5   2       97.99      112.97     18.91 o
  -5   5   2       10.34       -2.20      8.58 o
  -4   5   2       56.08       49.22     10.38 o
  -3   5   2     1121.38     1227.65     57.99 o
  -2   5   2       34.75       33.19      6.91 o
  -1   5   2        3.77       36.85      8.90 o
   0   5   2     1587.37     1558.91     47.21 o
   1   5   2       80.57       87.09     15.45 o
   2   5   2       17.75        8.97      5.22 o
   3   5   2      520.60      541.47     30.16 o
   4   5   2       79.13       79.33     11.80 o
   5   5   2      156.22      173.75     27.64 o
   6   5   2       18.49       21.15      7.77 o
   7   5   2        3.16        4.44     12.42 o
  -8   6   2       56.39       62.22     16.65 o
  -7   6   2        0.14       -6.89      7.98 o
  -6   6   2        0.20       -7.93     10.55 o
  -5   6   2        0.69        7.36     10.12 o
  -4   6   2      406.17      452.02     38.97 o
  -3   6   2        1.12       20.15      8.73 o
  -2   6   2      104.11      107.95     13.35 o
  -1   6   2      556.85      587.41     31.34 o
   0   6   2       67.23       60.87     14.05 o
   1   6   2       67.24       68.20     15.46 o
   2   6   2        7.27        0.12      6.86 o
   3   6   2       17.80       20.41     12.10 o
   4   6   2      115.20      105.73     21.41 o
   5   6   2      166.56      198.53     31.83 o
   6   6   2        5.78       -6.95     12.52 o
  -7   7   2       67.54       52.04     24.50 o
  -6   7   2       82.96      128.80     32.78 o
  -5   7   2        0.16      -21.02     14.01 o
  -4   7   2        8.87       28.92     12.68 o
  -3   7   2       27.91       47.19     24.77 o
  -2   7   2      145.11      159.13     17.20 o
  -1   7   2       31.61       39.63     18.86 o
   0   7   2       55.87       60.33     17.45 o
   1   7   2       67.93       58.76     14.54 o
   2   7   2        7.96        1.90     16.10 o
   3   7   2      217.90      221.10     23.58 o
   4   7   2       37.54       48.33     20.36 o
   5   7   2        1.09        6.29     19.47 o
  -6   8   2       69.53       50.21     21.36 o
  -5   8   2        2.18       -0.19     13.23 o
  -4   8   2        4.95       -1.69     11.99 o
  -3   8   2      134.55      150.91     27.43 o
  -2   8   2      315.96      336.10     39.90 o
  -1   8   2       16.71       20.13     23.53 o
   0   8   2       63.91       55.15     16.73 o
   1   8   2        4.79       -5.09     11.21 o
   2   8   2      111.13      131.64     23.96 o
   3   8   2        0.42        4.19     24.64 o
   4   8   2        1.20        3.06     12.25 o
  -5   9   2       15.41       27.46     13.56 o
  -4   9   2       15.52        1.18     12.33 o
  -3   9   2       16.64       20.97     20.31 o
  -2   9   2      136.33      167.48     30.88 o
  -1   9   2       31.82       45.23     14.95 o
   0   9   2       32.34       35.72     11.07 o
   1   9   2        3.91       -8.52     12.69 o
   2   9   2       62.75       67.63     41.92 o
  -2  -9   3       19.71       15.72     10.77 o
  -1  -9   3        2.85       -2.51      9.85 o
   0  -9   3      186.04      200.17     39.99 o
   1  -9   3        3.22       -1.39     45.81 o
   2  -9   3        2.79        5.52     16.86 o
   3  -9   3        0.32      -26.15     18.35 o
   4  -9   3        6.60       15.14     35.19 o
   5  -9   3        2.73       19.35     17.42 o
  -4  -8   3      135.15      192.48     34.03 o
  -3  -8   3        1.89      -26.52     18.87 o
  -2  -8   3       19.92       27.34     15.26 o
  -1  -8   3       84.06       80.18     23.54 o
   0  -8   3      174.89      154.94     26.86 o
   1  -8   3        4.69        9.78     27.45 o
   2  -8   3       18.80       37.67     12.42 o
   3  -8   3       21.12       20.16     10.46 o
   4  -8   3       60.67       44.78     12.47 o
   5  -8   3       85.38       75.87     24.41 o
   6  -8   3       42.02       71.90     27.80 o
  -5  -7   3       65.66       54.24     30.78 o
  -4  -7   3      108.59       94.80     49.70 o
  -3  -7   3      627.03      562.14     45.34 o
  -2  -7   3       68.68       67.91     15.52 o
  -1  -7   3       42.19       25.53     10.61 o
   0  -7   3       67.39       32.60     15.55 o
   1  -7   3        5.67       20.55     15.46 o
   2  -7   3      121.25      151.11     23.74 o
   3  -7   3        2.20      -15.50     11.84 o
   4  -7   3        4.39        6.44     12.62 o
   5  -7   3      102.67       63.71     21.44 o
   6  -7   3       21.59       22.08     16.74 o
   7  -7   3        0.08        0.40     12.44 o
  -6  -6   3      126.33      145.65     25.40 o
  -5  -6   3        1.98       23.15     14.77 o
  -4  -6   3       52.28       47.79     13.48 o
  -3  -6   3     1162.44     1143.88     59.78 o
  -2  -6   3       65.26       54.20     12.63 o
  -1  -6   3      745.76      758.01     47.55 o
   0  -6   3      386.95      385.36     34.44 o
   1  -6   3       13.48       13.52      6.00 o
   2  -6   3     1038.14     1103.19     59.80 o
   3  -6   3      301.77      258.47     28.52 o
   4  -6   3      283.59      326.93     43.78 o
   5  -6   3        4.62      -13.27     14.23 o
   6  -6   3       62.24       57.97     21.50 o
   7  -6   3        2.56       28.84     19.23 o
   8  -6   3       52.29       56.39     24.93 o
  -7  -5   3      201.35      252.99     33.20 o
  -6  -5   3        3.63       -7.08     12.65 o
  -5  -5   3       34.54       32.06     14.56 o
  -4  -5   3      371.89      381.80     24.86 o
  -3  -5   3       85.28       91.98     13.33 o
  -2  -5   3      206.99      206.85     21.88 o
  -1  -5   3      625.43      583.71     37.60 o
   0  -5   3      278.72      312.54     18.73 o
   1  -5   3        7.12       16.76      6.27 o
   2  -5   3     1912.95     1903.59     70.17 o
   3  -5   3      351.51      281.08     45.02 o
   4  -5   3      211.60      280.44     25.85 o
   5  -5   3       38.16       25.43     13.40 o
   6  -5   3       74.36       61.21     17.90 o
   7  -5   3       11.09        6.18      8.67 o
   8  -5   3        9.67       14.11      8.68 o
  -7  -4   3        8.81        9.27      8.33 o
  -6  -4   3      211.26      181.57     23.89 o
  -5  -4   3       32.82       26.58     10.70 o
  -4  -4   3       87.91       82.01      9.92 o
  -3  -4   3      287.28      271.78     14.77 o
  -2  -4   3     1741.31     1854.06     56.91 o
  -1  -4   3      277.25      294.21     23.34 o
   0  -4   3     1388.47     1424.40     51.76 o
   1  -4   3      964.26      837.01     72.41 o
   2  -4   3      110.37       73.07     12.31 o
   3  -4   3        0.80        0.52      6.42 o
   4  -4   3       59.97       40.61     11.13 o
   5  -4   3       10.46        0.09      6.58 o
   6  -4   3      128.13      113.78     23.14 o
   7  -4   3       21.30       19.21      6.52 o
   8  -4   3        6.49      -10.85     10.01 o
   9  -4   3        2.60       -1.66     10.83 o
  -8  -3   3       32.23       28.39     12.95 o
  -7  -3   3      409.27      389.40     99.36 o
  -6  -3   3       64.85       74.09     15.32 o
  -5  -3   3      242.81      219.84     22.35 o
  -4  -3   3     4507.39     4591.67     62.61 o
  -3  -3   3     1388.77     1525.59     29.45 o
  -2  -3   3       46.20       51.18      5.63 o
  -1  -3   3     5272.18     5293.58     83.96 o
   0  -3   3     4065.49     4716.61     78.19 o
   1  -3   3       40.55       46.27      9.05 o
   2  -3   3     2738.65     2777.35     56.41 o
   3  -3   3      981.47      972.86     42.51 o
   4  -3   3      195.76      217.81     24.19 o
   5  -3   3       46.28       54.15      7.40 o
   6  -3   3        0.19       -0.05      4.23 o
   7  -3   3      202.55      172.13     17.75 o
   8  -3   3       39.60       30.10     10.40 o
   9  -3   3        5.53       -3.73     19.99 o
  -8  -2   3       57.47       59.93     15.87 o
  -7  -2   3       26.90       26.37      8.38 o
  -6  -2   3       60.86       61.76     13.08 o
  -5  -2   3     1298.96     1314.06     50.41 o
  -4  -2   3     1532.92     1440.45     41.66 o
  -3  -2   3      591.12      578.63     18.66 o
  -2  -2   3     7300.81     7715.15     60.01 o
  -1  -2   3     4698.74     4860.58     57.05 o
   0  -2   3       84.87      104.23      7.45 o
   1  -2   3     8119.83     8090.77     75.44 o
   2  -2   3      132.99      150.98      8.49 o
   3  -2   3      175.41      205.13     12.04 o
   4  -2   3     3344.50     3547.41     69.02 o
   5  -2   3        2.42        4.26      3.02 o
   6  -2   3       93.51       90.97      8.80 o
   7  -2   3      315.06      269.47     21.56 o
   8  -2   3      101.67       97.38     20.33 o
   9  -2   3        4.43       10.44     21.63 o
  -9  -1   3        1.25        7.69     11.71 o
  -8  -1   3        0.35        1.89      6.98 o
  -7  -1   3      493.87      514.35     31.44 o
  -6  -1   3     1495.31     1495.36     47.07 o
  -5  -1   3      392.07      326.80     24.35 o
  -4  -1   3     1207.74     1291.29     18.21 o
  -3  -1   3       62.04       76.65      7.30 o
  -2  -1   3      544.59      538.90     11.14 o
  -1  -1   3      400.59      345.99      8.38 o
   0  -1   3      231.82      213.55     12.29 o
   1  -1   3     1294.53     1353.89     96.05 o
   2  -1   3      164.27      146.02      8.12 o
   3  -1   3      835.83      879.72     35.66 o
   4  -1   3     3618.68     3928.98     53.70 o
   5  -1   3      119.10      119.96      8.86 o
   6  -1   3        2.94        3.70      3.60 o
   7  -1   3      123.78      113.17     16.84 o
   8  -1   3       58.73       68.61     19.98 o
   9  -1   3       10.81       22.02     11.30 o
  -9   0   3        1.54       23.42     16.81 o
  -8   0   3       34.07       52.50     12.38 o
  -7   0   3      195.15      177.23     18.64 o
  -6   0   3       83.12       71.00     10.26 o
  -5   0   3      543.03      567.73     19.38 o
  -4   0   3     6731.52     7150.30     99.37 o
  -3   0   3      327.28      377.32     10.83 o
  -2   0   3     4459.79     4644.45     30.48 o
  -1   0   3     2029.73     2123.09     37.47 o
   0   0   3      251.79      264.30     12.77 o
   1   0   3    10290.00     9867.89     50.57 o
   2   0   3      845.88      778.28     16.76 o
   3   0   3      271.36      266.38     12.81 o
   4   0   3      122.35      119.15      9.42 o
   5   0   3      391.45      387.42     17.86 o
   6   0   3        1.60        2.34      9.04 o
   7   0   3        2.62        5.16      4.50 o
   8   0   3        0.31       -7.65     13.05 o
   9   0   3        0.46      -27.63     19.68 o
  -9   1   3       12.49       11.83      7.80 o
  -8   1   3      103.41      103.14     16.59 o
  -7   1   3        9.72        4.22      6.39 o
  -6   1   3      303.63      318.95     17.22 o
  -5   1   3      938.83      911.88     22.92 o
  -4   1   3      248.32      248.04     12.07 o
  -3   1   3     2434.86     2804.33     45.67 o
  -2   1   3     8086.90     8302.02     60.31 o
  -1   1   3      269.24      263.43      8.04 o
   0   1   3       43.61       36.29      4.21 o
   1   1   3    88153.73    82092.09    197.87 o
   2   1   3      458.75      469.53     15.39 o
   3   1   3      321.48      299.55     13.72 o
   4   1   3      513.37      463.42     14.68 o
   5   1   3      463.51      383.13     42.67 o
   6   1   3      309.82      294.53     41.21 o
   7   1   3       21.45       -4.02      9.76 o
   8   1   3       38.00       29.68     14.48 o
  -9   2   3       83.51       73.75     14.99 o
  -8   2   3       14.27       11.15      6.30 o
  -7   2   3      227.52      204.99     18.05 o
  -6   2   3       25.43       24.63      9.04 o
  -5   2   3      258.04      235.35     16.57 o
  -4   2   3      900.72      945.12     26.00 o
  -3   2   3     1760.70     1747.72     32.41 o
  -2   2   3      156.88      190.74      9.16 o
  -1   2   3     1463.79     1529.07     27.36 o
   0   2   3      438.59      479.92     11.34 o
   1   2   3      377.07      346.01     10.04 o
   2   2   3       26.82       34.36      3.83 o
   3   2   3     1228.47     1262.67     28.34 o
   4   2   3       89.73      101.63      8.19 o
   5   2   3       48.91       53.85      9.25 o
   6   2   3      595.01      604.95     34.80 o
   7   2   3        5.47       10.65      7.12 o
   8   2   3       38.08       13.42     17.01 o
  -9   3   3       33.21       34.66     10.62 o
  -8   3   3       24.08       12.25      7.42 o
  -7   3   3       39.69       39.36      9.87 o
  -6   3   3      179.86      173.25     16.52 o
  -5   3   3      888.99      919.57     35.12 o
  -4   3   3        5.36       20.82      6.68 o
  -3   3   3      431.23      489.46     20.74 o
  -2   3   3     7796.31     8175.26     84.34 o
  -1   3   3     1460.26     1534.73     35.24 o
   0   3   3      216.10      164.57     12.91 o
   1   3   3      420.95      410.17     14.68 o
   2   3   3        1.48       -4.40      3.41 o
   3   3   3      227.60      240.13     14.08 o
   4   3   3      510.66      543.97     28.78 o
   5   3   3        0.31       -6.17      7.15 o
   6   3   3        1.25        8.68      7.30 o
   7   3   3       50.46       54.29     14.51 o
   8   3   3       40.24       79.31     16.42 o
  -9   4   3       56.16       44.07     13.27 o
  -8   4   3        7.08       18.36     12.88 o
  -7   4   3      108.31      107.55     14.72 o
  -6   4   3      449.60      521.47     30.01 o
  -5   4   3     1322.79     1430.23     46.49 o
  -4   4   3        8.89       -3.39     10.98 o
  -3   4   3       17.14       32.01      6.67 o
  -2   4   3     2551.76     2715.18     64.53 o
  -1   4   3      118.39      129.33     13.17 o
   0   4   3     3048.89     3238.49     63.21 o
   1   4   3      369.84      330.59     20.56 o
   2   4   3       86.22       70.68      9.57 o
   3   4   3     1396.94     1442.03     43.43 o
   4   4   3      366.92      418.12     34.53 o
   5   4   3        0.12       -0.49      9.63 o
   6   4   3      176.84      199.90     28.30 o
   7   4   3       27.67       37.70     14.91 o
  -8   5   3       24.50       25.95      9.33 o
  -7   5   3      134.84      129.91     18.07 o
  -6   5   3       15.08       27.00     11.66 o
  -5   5   3      148.49      176.24     22.89 o
  -4   5   3        0.15      -14.02     10.14 o
  -3   5   3       17.94       26.67     10.46 o
  -2   5   3       41.63       40.65     10.19 o
  -1   5   3      635.07      676.47     32.89 o
   0   5   3      280.42      279.74     22.50 o
   1   5   3      141.20      150.56     16.38 o
   2   5   3      270.27      249.28     24.51 o
   3   5   3      353.08      312.66     22.94 o
   4   5   3       29.18       33.67      9.08 o
   5   5   3       58.39       98.18     26.40 o
   6   5   3      162.87      164.41     36.84 o
   7   5   3        2.18       14.84     10.81 o
  -8   6   3       95.59      106.42     29.14 o
  -7   6   3       40.75       20.21      8.35 o
  -6   6   3       81.02       45.62     13.64 o
  -5   6   3       56.98       40.32     16.79 o
  -4   6   3      101.58       86.04     16.71 o
  -3   6   3      253.88      273.52     31.92 o
  -2   6   3       61.53       73.70     12.34 o
  -1   6   3        1.38       -1.12      6.43 o
   0   6   3      259.71      283.18     22.95 o
   1   6   3      217.96      241.34     28.45 o
   2   6   3      202.68      188.01     24.46 o
   3   6   3        7.66       -2.47      6.78 o
   4   6   3       67.66       91.55     26.25 o
   5   6   3        0.41       12.37     32.99 o
   6   6   3       12.21       -3.12     16.96 o
  -7   7   3        0.07      -17.14     17.83 o
  -6   7   3       24.93       23.04     15.99 o
  -5   7   3        5.83       -8.96     11.70 o
  -4   7   3       23.84       -1.34      9.14 o
  -3   7   3      179.65      206.54     49.18 o
  -2   7   3        0.23       -3.81      4.85 o
  -1   7   3       22.72       23.88      9.51 o
   0   7   3      745.29      744.89     52.95 o
   1   7   3       17.27       12.39     13.75 o
   2   7   3        6.20       -2.10      7.22 o
   3   7   3       89.60       79.20     20.01 o
   4   7   3        0.47       -9.95     29.42 o
   5   7   3       28.91       37.88     50.04 o
  -6   8   3       32.90       30.65     20.21 o
  -5   8   3        1.27      -19.84     14.67 o
  -4   8   3       42.05       38.55     16.17 o
  -3   8   3        9.86       16.65     28.08 o
  -2   8   3       79.33      114.40     35.25 o
  -1   8   3       14.47       17.46     11.30 o
   0   8   3       99.06       82.86     21.32 o
   1   8   3        0.91      -24.80     16.53 o
   2   8   3       21.75       -2.41      9.92 o
   3   8   3        3.50       20.77     15.56 o
  -4   9   3       21.00       -6.69      9.37 o
  -3   9   3       55.64      104.24     26.02 o
  -2   9   3        7.97       18.29     17.59 o
  -1   9   3       17.26       35.64     16.73 o
   0   9   3        8.90       13.32     20.03 o
   1   9   3        0.11      -16.12     17.05 o
  -2  -9   4       36.53       50.25     27.35 o
  -1  -9   4       10.55       10.65     13.08 o
   0  -9   4        4.81        7.73     11.98 o
   1  -9   4        5.98       11.08     12.47 o
   2  -9   4        0.19      -16.03     11.85 o
   3  -9   4       42.52       46.20     18.04 o
   4  -9   4        0.82       -7.78     15.66 o
   5  -9   4       39.62       32.26     15.09 o
  -4  -8   4        0.46      -26.26     17.51 o
  -3  -8   4       10.53       25.70     13.99 o
  -2  -8   4      278.30      239.82     32.50 o
  -1  -8   4       38.56       31.89     25.17 o
   0  -8   4        4.22       -0.24     27.35 o
   1  -8   4       20.52       35.48     15.28 o
   2  -8   4       28.35       44.30     20.95 o
   3  -8   4        0.41      -13.79      9.53 o
   4  -8   4       17.73       21.39     11.91 o
   5  -8   4       47.32       27.99     20.09 o
   6  -8   4        7.96        5.81     15.47 o
  -5  -7   4        6.00       20.05     25.71 o
  -4  -7   4        3.76       -1.58     18.84 o
  -3  -7   4       54.96       38.83     11.40 o
  -2  -7   4        2.58        9.50      9.79 o
  -1  -7   4        9.59       33.41     15.55 o
   0  -7   4      748.75      826.16     54.74 o
   1  -7   4       74.18       55.91     41.50 o
   2  -7   4      174.27      145.91     25.09 o
   3  -7   4        6.50       -5.06     12.03 o
   4  -7   4      273.96      204.59     39.08 o
   5  -7   4        1.83       24.34     18.95 o
   6  -7   4        0.86       -2.05     12.12 o
   7  -7   4       71.37       73.69     26.47 o
  -6  -6   4       82.70       77.49     19.04 o
  -5  -6   4       27.29       27.67     17.21 o
  -4  -6   4       83.34       57.59     24.24 o
  -3  -6   4      742.00      745.67     38.46 o
  -2  -6   4      119.63      116.09     18.65 o
  -1  -6   4      142.61      157.09     21.93 o
   0  -6   4      458.70      452.54     37.33 o
   1  -6   4      122.28       90.23     22.01 o
   2  -6   4       59.70       29.65     11.00 o
   3  -6   4      159.49      113.87     29.35 o
   4  -6   4      664.58      677.11     63.99 o
   5  -6   4      499.64      523.71     59.60 o
   6  -6   4        2.49        4.64     12.97 o
   7  -6   4       28.55       18.33     15.93 o
   8  -6   4       31.83        9.33     10.75 o
  -7  -5   4       26.96        8.42      9.97 o
  -6  -5   4       44.44       26.44      9.39 o
  -5  -5   4       52.26       42.11     14.27 o
  -4  -5   4      354.13      391.42     25.14 o
  -3  -5   4      159.49      131.78     14.13 o
  -2  -5   4      229.98      225.89     24.28 o
  -1  -5   4      657.98      655.43     39.68 o
   0  -5   4       18.69       12.90      7.58 o
   1  -5   4       36.83       41.15      6.74 o
   2  -5   4      130.98      120.83     18.16 o
   3  -5   4      663.85      712.38     39.10 o
   4  -5   4       30.33       29.82     16.05 o
   5  -5   4        2.23       19.24     10.85 o
   6  -5   4       27.90       48.21     17.03 o
   7  -5   4       22.26       14.57     14.02 o
   8  -5   4       15.82        3.72      8.22 o
  -7  -4   4      106.58      123.44     22.56 o
  -6  -4   4     1116.86     1024.23    229.64 o
  -5  -4   4       15.17       13.29      7.92 o
  -4  -4   4      170.18      164.36     14.82 o
  -3  -4   4     2590.24     2559.65     55.89 o
  -2  -4   4      150.30      176.58     17.71 o
  -1  -4   4      265.56      247.99     30.48 o
   0  -4   4       41.01       98.08     15.65 o
   1  -4   4       59.49       83.97     12.98 o
   2  -4   4      789.00      896.10     60.46 o
   3  -4   4     1683.26     1596.43    121.09 o
   4  -4   4      934.67      802.32     89.10 o
   5  -4   4        0.21       10.48      8.53 o
   6  -4   4      183.00      192.98     33.26 o
   7  -4   4       10.04        3.55     22.65 o
   8  -4   4        1.60        2.35      7.95 o
  -8  -3   4       13.57        8.31     24.90 o
  -7  -3   4      282.82      271.50     24.71 o
  -6  -3   4      447.89      426.69     34.34 o
  -5  -3   4       40.01       31.59     10.09 o
  -4  -3   4      530.80      505.92     21.43 o
  -3  -3   4      400.35      408.14     19.21 o
  -2  -3   4      592.28      611.52     20.18 o
  -1  -3   4     6199.44     6181.29     83.22 o
   0  -3   4      261.59      309.82     21.46 o
   1  -3   4       32.08       33.41      6.28 o
   2  -3   4     2816.48     2359.92    191.85 o
   3  -3   4        8.25       15.91      3.56 o
   4  -3   4       19.43       17.86      7.53 o
   5  -3   4      170.80      206.23     19.55 o
   6  -3   4      148.39      149.09     18.75 o
   7  -3   4        3.44        2.93      8.72 o
   8  -3   4       16.48       10.12      9.87 o
   9  -3   4        1.67       18.69     14.84 o
  -8  -2   4        0.51        5.91     12.43 o
  -7  -2   4       81.85       75.88     12.22 o
  -6  -2   4      111.62      118.26     14.18 o
  -5  -2   4        1.28        3.66      1.91 o
  -4  -2   4       20.74       18.96      3.46 o
  -3  -2   4     2476.24     2752.60     51.54 o
  -2  -2   4     7746.58     8185.76     55.98 o
  -1  -2   4     1450.08     1550.67     28.50 o
   0  -2   4     2297.52     2365.47     46.59 o
   1  -2   4     3284.92     3537.11     64.54 o
   2  -2   4     2856.91     2885.83     50.63 o
   3  -2   4       43.92       44.33     10.70 o
   4  -2   4       12.36        9.53      2.83 o
   5  -2   4      263.57      241.42     13.24 o
   6  -2   4      128.93      141.21     10.85 o
   7  -2   4        2.32       -1.27      5.50 o
   8  -2   4       16.06        7.97     10.50 o
   9  -2   4        1.40       17.31     15.07 o
  -9  -1   4      156.20      162.75     39.66 o
  -8  -1   4      115.29       87.23     28.42 o
  -7  -1   4      176.59      180.98     18.77 o
  -6  -1   4        8.73       11.97      7.18 o
  -5  -1   4        0.14       -0.49      2.05 o
  -4  -1   4     3695.39     3591.88     40.09 o
  -3  -1   4     5280.32     5889.95     53.68 o
  -2  -1   4      320.68      333.83      8.72 o
  -1  -1   4    12684.62    12697.79     66.68 o
   0  -1   4     3496.97     3660.13     62.10 o
   1  -1   4      299.18      260.82     10.69 o
   2  -1   4     1670.39     1595.25     30.46 o
   3  -1   4      729.41      672.15     39.95 o
   4  -1   4      273.98      257.73     13.42 o
   5  -1   4       88.36       83.01      7.35 o
   6  -1   4       72.80       94.27      9.20 o
   7  -1   4       57.11       60.48     15.95 o
   8  -1   4       70.07      110.78     34.98 o
   9  -1   4       18.05       11.05     14.21 o
  -9   0   4       79.74       85.69     20.97 o
  -8   0   4      302.03      292.31     29.86 o
  -7   0   4       68.34      100.44     14.84 o
  -6   0   4      191.55      204.12     18.03 o
  -5   0   4     2593.57     2613.20     44.09 o
  -4   0   4     2739.70     2534.55     39.85 o
  -3   0   4      316.20      320.28     10.39 o
  -2   0   4      803.25      789.99     17.32 o
  -1   0   4     3158.76     3097.99     73.51 o
   0   0   4      213.40      205.37     26.48 o
   1   0   4     1481.13     1371.89     21.71 o
   2   0   4     4456.10     4860.77     87.44 o
   3   0   4       30.66       31.51      5.03 o
   4   0   4     2584.96     2662.46     56.16 o
   5   0   4       36.88       39.65      7.18 o
   6   0   4        0.57        0.05      4.11 o
   7   0   4      110.22      111.34     47.57 o
   8   0   4        8.52       -5.68     12.88 o
   9   0   4       12.42      -11.67     17.06 o
  -9   1   4       30.97       27.23      9.68 o
  -8   1   4      112.32      113.31     16.67 o
  -7   1   4       49.46       35.89     10.52 o
  -6   1   4     1790.06     1761.07     52.29 o
  -5   1   4     2077.07     2278.88     43.69 o
  -4   1   4        4.10        2.66      2.61 o
  -3   1   4      337.02      397.08     11.14 o
  -2   1   4     3467.83     3204.00     27.84 o
  -1   1   4      752.55      745.38     33.73 o
   0   1   4       12.69        9.83      1.71 o
   1   1   4      106.70       80.21      5.63 o
   2   1   4      255.83      231.75     11.10 o
   3   1   4      549.53      515.45     17.90 o
   4   1   4     1593.75     1595.03     37.30 o
   5   1   4        2.72        3.67      2.09 o
   6   1   4        1.23       -6.46     11.05 o
   7   1   4      160.81      181.11     37.40 o
   8   1   4       30.59       38.69     21.64 o
  -9   2   4       35.14       37.80     12.12 o
  -8   2   4       28.57        3.67      7.12 o
  -7   2   4      313.25      317.28     19.73 o
  -6   2   4       71.44       81.14     10.70 o
  -5   2   4        9.59        8.32      3.72 o
  -4   2   4      279.16      245.58     13.62 o
  -3   2   4       11.52        9.74      2.73 o
  -2   2   4      358.16      369.41     11.40 o
  -1   2   4     2099.67     2114.27     53.03 o
   0   2   4       62.40       54.91      3.53 o
   1   2   4      930.11      915.39     16.50 o
   2   2   4     1291.21     1285.14     25.78 o
   3   2   4      830.20      840.55     22.58 o
   4   2   4       22.93       16.67      3.67 o
   5   2   4      288.57      245.92     25.27 o
   6   2   4       31.10       33.78      9.58 o
   7   2   4        1.91       -4.79      8.73 o
   8   2   4        9.85       12.64     11.03 o
  -9   3   4       21.00       25.93     10.90 o
  -8   3   4       92.37      106.84     22.52 o
  -7   3   4      252.84      281.89     28.06 o
  -6   3   4       79.82       90.17     12.27 o
  -5   3   4      776.99      830.68     33.34 o
  -4   3   4      472.13      524.90     24.42 o
  -3   3   4     1085.21     1135.21     32.23 o
  -2   3   4     2932.65     2951.01     50.95 o
  -1   3   4       13.65       12.23      4.38 o
   0   3   4      361.66      327.32     14.75 o
   1   3   4     6865.26     6774.09     68.75 o
   2   3   4      102.86       98.15      9.21 o
   3   3   4       47.07       51.25      7.32 o
   4   3   4      445.81      425.12     30.63 o
   5   3   4       70.48       73.07     12.21 o
   6   3   4       41.68       48.07     11.61 o
   7   3   4       79.28       90.61     16.70 o
   8   3   4       17.68       34.51     14.18 o
  -9   4   4       59.45       32.22     15.57 o
  -8   4   4        7.10       18.97     12.59 o
  -7   4   4       81.82      118.24     19.04 o
  -6   4   4       37.28       37.89      7.55 o
  -5   4   4      111.02       97.36     11.70 o
  -4   4   4       17.43        9.81     11.70 o
  -3   4   4      278.67      296.50     21.57 o
  -2   4   4      580.51      586.95     30.84 o
  -1   4   4      343.56      337.21     22.10 o
   0   4   4     2161.14     2152.65     44.62 o
   1   4   4      212.82      180.10     15.84 o
   2   4   4       27.40       26.49      7.00 o
   3   4   4      136.55      140.96     15.03 o
   4   4   4       20.68       38.17     12.37 o
   5   4   4       45.91       29.26     11.21 o
   6   4   4      101.60      110.49     27.04 o
   7   4   4       33.75       63.03     20.10 o
  -8   5   4        0.43       -1.32     10.18 o
  -7   5   4      114.19      122.75     16.54 o
  -6   5   4       33.74       25.74      7.39 o
  -5   5   4      744.67      673.80     45.97 o
  -4   5   4       55.97       41.29      8.35 o
  -3   5   4      423.74      475.08     29.90 o
  -2   5   4      273.59      301.28     23.81 o
  -1   5   4      380.95      406.02     27.34 o
   0   5   4       62.72       55.28     10.27 o
   1   5   4       29.26       43.67      9.20 o
   2   5   4        0.24       -7.81      6.42 o
   3   5   4       27.96       45.98     12.02 o
   4   5   4       66.18       81.14     19.06 o
   5   5   4       56.98       49.72     15.18 o
   6   5   4       12.31       17.63     10.62 o
  -8   6   4        6.58       -8.60     15.21 o
  -7   6   4       20.07       -9.99     11.28 o
  -6   6   4       21.51       11.70      6.59 o
  -5   6   4       50.87       38.11     13.34 o
  -4   6   4        1.21        6.77     10.46 o
  -3   6   4       17.64       28.06     20.20 o
  -2   6   4      238.93      289.31     27.20 o
  -1   6   4        0.06        3.26      7.70 o
   0   6   4      322.60      328.74     26.11 o
   1   6   4      201.79      210.49     20.34 o
   2   6   4        3.15        6.50      7.11 o
   3   6   4      273.13      290.76     25.63 o
   4   6   4      200.91      200.22     30.71 o
   5   6   4       57.96       83.76     23.09 o
   6   6   4       10.19       17.99     15.65 o
  -7   7   4       67.47       52.27     24.75 o
  -6   7   4      103.39      122.89     34.10 o
  -5   7   4       27.27       21.07     10.39 o
  -4   7   4        2.09       -2.29     12.14 o
  -3   7   4        0.96        9.61     11.05 o
  -2   7   4        2.31        7.19      8.19 o
  -1   7   4       27.57       33.11     11.40 o
   0   7   4       17.40       18.11      8.71 o
   1   7   4        7.05       11.67     11.92 o
   2   7   4        0.22       -7.76      7.47 o
   3   7   4      168.08      178.06     22.95 o
   4   7   4        3.50       -3.31     10.99 o
  -6   8   4       27.93       24.90     17.66 o
  -5   8   4        3.64      -18.66     18.57 o
  -4   8   4        0.36       -6.39     30.13 o
  -3   8   4        0.87       -3.24     10.31 o
  -2   8   4       35.48       23.18     19.29 o
  -1   8   4       92.05       95.69     31.82 o
   0   8   4       20.33       14.88     10.59 o
   1   8   4        7.76       20.16     12.39 o
   2   8   4        1.48        4.20      8.88 o
   3   8   4        1.08      -27.52     26.14 o
  -4   9   4       16.11        5.68     11.78 o
  -3   9   4        0.33      -10.18     49.05 o
  -2   9   4        1.33        4.55     24.36 o
  -1   9   4       87.68       82.52     24.22 o
   0   9   4       77.96       78.09     22.63 o
   1   9   4        5.11       -7.72     21.97 o
  -2  -9   5        0.93        0.09     14.32 o
  -1  -9   5       97.60      113.55     25.75 o
   0  -9   5        2.91       -0.10     14.59 o
   1  -9   5       47.11       37.94     40.20 o
   2  -9   5       48.75       43.42     15.95 o
   3  -9   5       10.13       10.96     19.90 o
   4  -9   5        3.26        1.55     10.44 o
  -4  -8   5        0.09        9.87     26.46 o
  -3  -8   5        4.11       -4.32     12.05 o
  -2  -8   5       10.39        5.89     11.30 o
  -1  -8   5        4.19        1.46     17.06 o
   0  -8   5       16.95       23.08     24.82 o
   1  -8   5        2.55       18.90     12.62 o
   2  -8   5        3.88      -19.90     13.27 o
   3  -8   5       21.11       19.61     10.20 o
   4  -8   5        2.72      -25.18     16.79 o
   5  -8   5       25.38       25.94     21.56 o
   6  -8   5        0.44      -19.40     18.16 o
  -5  -7   5      209.18      235.27     34.84 o
  -4  -7   5        4.05      -12.33     11.63 o
  -3  -7   5        4.42        7.38     10.12 o
  -2  -7   5      828.82      762.97     53.76 o
  -1  -7   5       10.17       14.81      9.04 o
   0  -7   5      174.02      195.38     29.02 o
   1  -7   5       54.31       71.88     35.55 o
   2  -7   5       56.62       57.12     15.55 o
   3  -7   5       53.23       45.22     11.78 o
   4  -7   5       46.20       44.65     18.94 o
   5  -7   5       33.99       43.14     20.66 o
   6  -7   5        0.10       -6.45     15.01 o
   7  -7   5      104.79      102.18     29.62 o
  -6  -6   5       36.61       27.41     28.77 o
  -5  -6   5        1.73        1.22     27.72 o
  -4  -6   5      125.50       77.43     40.78 o
  -3  -6   5       22.01       14.60      7.34 o
  -2  -6   5       50.71       61.37     16.04 o
  -1  -6   5      606.36      636.20     44.94 o
   0  -6   5      141.40      142.74     22.76 o
   1  -6   5      520.87      507.58     29.03 o
   2  -6   5      373.19      387.83     72.07 o
   3  -6   5      563.88      500.17     53.59 o
   4  -6   5      138.80      161.97     32.68 o
   5  -6   5        0.85       -4.62      9.31 o
   6  -6   5       26.45       30.09     12.57 o
   7  -6   5       38.52       22.64     16.30 o
  -7  -5   5       27.77       26.43     20.29 o
  -6  -5   5      106.76       81.98     17.95 o
  -5  -5   5      528.44      493.80     74.15 o
  -4  -5   5       32.79       36.25     16.16 o
  -3  -5   5     1557.61     1577.29     50.67 o
  -2  -5   5      132.73      129.52     17.85 o
  -1  -5   5      444.18      408.12     31.12 o
   0  -5   5      198.08      208.62     22.08 o
   1  -5   5        6.93        8.30      5.62 o
   2  -5   5       65.86       34.05      8.88 o
   3  -5   5      190.98      140.10     16.24 o
   4  -5   5      318.38      331.53     42.38 o
   5  -5   5      149.47      113.61     27.86 o
   6  -5   5        0.36       12.61     10.84 o
   7  -5   5       68.47       74.25     18.34 o
   8  -5   5        5.76       -4.92     12.99 o
  -7  -4   5      119.68      104.93     28.58 o
  -6  -4   5      224.10      262.87     44.52 o
  -5  -4   5      126.50      135.75     18.25 o
  -4  -4   5      872.72      874.88     33.47 o
  -3  -4   5     3525.39     3465.53     66.46 o
  -2  -4   5        1.37        7.45      5.32 o
  -1  -4   5      822.84      876.47     41.13 o
   0  -4   5     6519.66     6650.19    113.06 o
   1  -4   5      686.77      678.60     37.29 o
   2  -4   5      249.24      185.72     64.71 o
   3  -4   5        6.97        6.90      4.76 o
   4  -4   5       64.79       57.16     18.11 o
   5  -4   5      186.38      236.99     35.65 o
   6  -4   5        4.87        6.18      9.14 o
   7  -4   5        9.37        7.97     32.65 o
   8  -4   5        0.11       -4.33     11.40 o
  -8  -3   5        2.29       12.27     19.24 o
  -7  -3   5      314.37      288.35     26.19 o
  -6  -3   5      179.72      188.45     22.99 o
  -5  -3   5      459.07      460.35     21.06 o
  -4  -3   5     2959.19     3035.25     55.01 o
  -3  -3   5      136.23      149.33     11.99 o
  -2  -3   5     1562.71     1639.12     39.49 o
  -1  -3   5     1919.44     1885.24     45.30 o
   0  -3   5      218.32      227.17     19.01 o
   1  -3   5      191.30      219.52     24.04 o
   2  -3   5     2556.13     2742.35     53.95 o
   3  -3   5       94.26       85.13     16.81 o
   4  -3   5      195.20      250.91     29.86 o
   5  -3   5      116.33      124.60     16.51 o
   6  -3   5        0.94        4.22      6.77 o
   7  -3   5       11.69        5.09     12.06 o
   8  -3   5        3.42        1.68      8.23 o
  -8  -2   5       53.67       23.28     16.55 o
  -7  -2   5       73.39       58.66     14.11 o
  -6  -2   5     1562.84     1608.02     49.89 o
  -5  -2   5      148.57      155.66     10.49 o
  -4  -2   5      121.04      123.70      9.92 o
  -3  -2   5     1746.87     1611.37     29.64 o
  -2  -2   5      225.05      258.52     10.07 o
  -1  -2   5      696.73      773.77     24.72 o
   0  -2   5      883.35      840.40     25.73 o
   1  -2   5      282.79      251.00     17.83 o
   2  -2   5      146.11      143.76     13.31 o
   3  -2   5      379.33      333.66     16.43 o
   4  -2   5      823.10      874.72     36.87 o
   5  -2   5        3.93       -0.73      5.72 o
   6  -2   5       98.78      102.79     12.78 o
   7  -2   5        9.86       10.37      6.07 o
   8  -2   5      119.94      118.00     28.20 o
   9  -2   5        7.47       24.75     13.59 o
  -9  -1   5       76.67      114.78     36.28 o
  -8  -1   5       13.36       38.38     21.06 o
  -7  -1   5      997.79      893.43    206.08 o
  -6  -1   5     1128.42     1137.82     69.91 o
  -5  -1   5        2.74        2.24      2.94 o
  -4  -1   5     2293.22     2294.27     32.98 o
  -3  -1   5     3582.20     3653.71     42.22 o
  -2  -1   5      324.42      378.99     10.02 o
  -1  -1   5     3790.07     3529.02     39.42 o
   0  -1   5      625.19      659.00     19.67 o
   1  -1   5        3.37        3.86      2.03 o
   2  -1   5     4603.61     4346.39     89.78 o
   3  -1   5      921.10      914.57     33.08 o
   4  -1   5       34.31       28.26      4.32 o
   5  -1   5       91.69       96.66      7.92 o
   6  -1   5      160.43      140.71     10.91 o
   7  -1   5      166.15      174.23     24.98 o
   8  -1   5        0.30       45.88     25.48 o
   9  -1   5       39.56       32.56     22.14 o
  -9   0   5       45.42       47.54     24.36 o
  -8   0   5       20.53       13.43      9.02 o
  -7   0   5      406.25      366.87     37.16 o
  -6   0   5      648.45      629.22     24.91 o
  -5   0   5        7.15       10.85      3.33 o
  -4   0   5     1540.86     1538.30     27.97 o
  -3   0   5      470.00      527.09     15.07 o
  -2   0   5     9177.88     9673.18     71.25 o
  -1   0   5     9434.35     9782.78    124.58 o
   0   0   5      192.22      174.60     17.58 o
   1   0   5     3079.37     2955.43     49.93 o
   2   0   5     1445.13     1477.05     26.95 o
   3   0   5        0.17       -0.70      3.01 o
   4   0   5      363.04      375.33     22.81 o
   5   0   5       54.89       49.72     10.14 o
   6   0   5       57.06       58.02     23.94 o
   7   0   5       74.92      140.27     33.72 o
   8   0   5        3.36      -17.67     18.66 o
  -9   1   5       89.19       79.80     15.90 o
  -8   1   5      142.51      138.86     18.59 o
  -7   1   5      347.07      330.06     25.54 o
  -6   1   5      647.48      599.21     30.69 o
  -5   1   5       23.16       17.14      5.31 o
  -4   1   5     2219.33     2216.86     41.27 o
  -3   1   5      119.38      100.14      8.48 o
  -2   1   5     1405.25     1272.80     19.67 o
  -1   1   5     3559.37     3439.75     46.56 o
   0   1   5     1516.43     1616.32     34.97 o
   1   1   5     1038.61      982.31     22.66 o
   2   1   5       12.93       17.37      3.13 o
   3   1   5      193.89      165.38     13.36 o
   4   1   5      531.21      586.98     19.57 o
   5   1   5      101.05       88.48      8.01 o
   6   1   5       10.45       15.16      9.54 o
   7   1   5       27.96       68.48     24.97 o
   8   1   5       14.83       26.91     21.49 o
  -9   2   5       89.32       90.91     18.24 o
  -8   2   5       76.73       52.33     13.23 o
  -7   2   5       25.53       32.47      9.05 o
  -6   2   5       34.72       27.76     10.57 o
  -5   2   5     1024.11     1083.46     36.37 o
  -4   2   5     5691.30     5889.98     89.62 o
  -3   2   5       54.83       49.01      4.40 o
  -2   2   5      324.20      264.23     21.63 o
  -1   2   5     3483.12     3402.95     54.17 o
   0   2   5      700.46      685.63     24.97 o
   1   2   5     1155.56     1113.55     21.94 o
   2   2   5       51.35       53.63      5.42 o
   3   2   5       15.53       11.48      4.31 o
   4   2   5      614.22      602.13     39.60 o
   5   2   5      127.34      118.87     14.12 o
   6   2   5       54.50       55.81     13.82 o
   7   2   5        9.48        9.55     12.26 o
   8   2   5       47.39       41.73     15.44 o
  -9   3   5        1.52       -2.18      8.81 o
  -8   3   5       66.12       50.15     12.70 o
  -7   3   5       13.28       15.83      6.25 o
  -6   3   5       44.62       44.66      9.37 o
  -5   3   5      899.03     1051.73     37.61 o
  -4   3   5      381.63      369.20     17.63 o
  -3   3   5       16.39       14.01      2.86 o
  -2   3   5      784.48      723.26     25.14 o
  -1   3   5     1087.78     1133.29     37.73 o
   0   3   5       26.18       20.41      3.26 o
   1   3   5    13862.49    13700.16    100.36 o
   2   3   5        1.23       -1.07      5.42 o
   3   3   5       11.11        7.95      4.55 o
   4   3   5      455.89      492.25     28.58 o
   5   3   5       46.34       45.79     10.46 o
   6   3   5        9.95       20.71      8.12 o
   7   3   5       17.38       51.03     13.74 o
  -8   4   5        0.21       18.60     13.28 o
  -7   4   5      289.08      283.83     28.58 o
  -6   4   5        1.63        5.92      7.50 o
  -5   4   5      160.99      196.17     17.00 o
  -4   4   5      319.05      279.52     16.17 o
  -3   4   5        2.01        9.83     18.69 o
  -2   4   5       98.90       94.77     16.75 o
  -1   4   5      126.94      109.37      9.93 o
   0   4   5        2.20        7.27      3.45 o
   1   4   5        9.85        1.02      5.23 o
   2   4   5      146.76      177.59     14.56 o
   3   4   5      268.13      257.74     26.99 o
   4   4   5      142.29      144.35     22.68 o
   5   4   5       54.41       45.94     13.84 o
   6   4   5       37.64       20.74     12.11 o
   7   4   5        9.57       22.36     14.61 o
  -8   5   5       23.57       42.22     15.20 o
  -7   5   5      245.29      245.81     56.20 o
  -6   5   5      188.41      147.87     16.77 o
  -5   5   5        9.46        8.71      6.09 o
  -4   5   5        7.34       -3.60      7.37 o
  -3   5   5      146.94      142.81     22.95 o
  -2   5   5     2128.37     2197.12     80.56 o
  -1   5   5       70.35       74.49     11.56 o
   0   5   5      330.38      307.53     24.04 o
   1   5   5      894.85      893.27     40.43 o
   2   5   5      122.43      106.00     12.69 o
   3   5   5        0.75        7.75      5.48 o
   4   5   5       74.79       96.81     21.00 o
   5   5   5       90.61       81.68     24.95 o
   6   5   5        0.01        1.03     10.36 o
  -8   6   5        2.95      -13.54     12.68 o
  -7   6   5       23.97       20.35     10.68 o
  -6   6   5        7.27        7.29      8.97 o
  -5   6   5      103.88      100.43     13.13 o
  -4   6   5       18.14       -0.62     21.01 o
  -3   6   5        4.69       15.96     21.62 o
  -2   6   5      599.35      659.31     37.64 o
  -1   6   5       10.86        4.59      6.50 o
   0   6   5       84.29       71.51     13.00 o
   1   6   5      193.41      203.71     21.73 o
   2   6   5       27.94       16.98      7.46 o
   3   6   5        4.62       14.74      7.98 o
   4   6   5       33.17       29.52     16.18 o
   5   6   5       26.33       33.90     30.14 o
  -7   7   5       31.02        2.83     25.67 o
  -6   7   5        0.11        6.86     15.45 o
  -5   7   5        4.53      -22.11     15.67 o
  -4   7   5        2.76       14.16     18.71 o
  -3   7   5      161.68      207.13     26.11 o
  -2   7   5        1.02        5.66      7.42 o
  -1   7   5       36.61       42.08     10.44 o
   0   7   5       72.55       87.28     18.49 o
   1   7   5        5.30        6.30      9.25 o
   2   7   5       26.27        6.16     14.38 o
   3   7   5        1.27       -2.51     15.36 o
   4   7   5       17.36       20.63     14.89 o
  -6   8   5       48.15       50.48     22.43 o
  -5   8   5       57.06       67.16     18.37 o
  -4   8   5        5.85       21.88     16.66 o
  -3   8   5        0.07       12.52     26.23 o
  -2   8   5        5.85        6.16     10.31 o
  -1   8   5       48.29       55.48     13.43 o
   0   8   5        0.18       12.46     15.49 o
   1   8   5        6.32       15.15      9.69 o
   2   8   5       22.75       21.08     10.93 o
   3   8   5        1.48       28.22     17.34 o
  -4   9   5        1.25       -6.46     13.80 o
  -3   9   5        0.85       21.13     18.25 o
  -2   9   5       15.41       14.72     34.98 o
  -1   9   5       96.45      133.70     44.10 o
   0   9   5       15.08        4.11     12.28 o
  -1  -9   6        0.47       16.65     14.87 o
   0  -9   6       52.43       71.41     17.74 o
   1  -9   6       27.95       16.45     13.66 o
   2  -9   6       65.49       55.61     18.36 o
   3  -9   6        4.20        0.47     19.31 o
   4  -9   6        9.44        3.70     12.32 o
  -3  -8   6       77.61       61.93     16.44 o
  -2  -8   6       65.03      109.89     35.28 o
  -1  -8   6        3.55        7.01      9.37 o
   0  -8   6        5.21       10.78     13.88 o
   1  -8   6      334.00      344.58     38.15 o
   2  -8   6        4.83       14.78     11.40 o
   3  -8   6        4.08       10.16     14.44 o
   4  -8   6        0.90      -13.73     17.42 o
   5  -8   6        3.18        8.72     12.16 o
   6  -8   6       16.41       19.51     15.80 o
  -5  -7   6       37.18       50.81     19.32 o
  -4  -7   6       19.69       13.39     11.83 o
  -3  -7   6      413.62      411.23     31.40 o
  -2  -7   6       18.78       36.99     20.13 o
  -1  -7   6       57.98       55.16     17.25 o
   0  -7   6       64.94       90.04     31.03 o
   1  -7   6      227.43      192.14     28.61 o
   2  -7   6        5.86       12.93      9.35 o
   3  -7   6       27.20       55.81     23.44 o
   4  -7   6       10.92       -0.91     10.05 o
   5  -7   6       49.28       60.77     28.16 o
   6  -7   6       41.17       56.01     23.83 o
   7  -7   6       11.71       10.42     12.91 o
  -6  -6   6        2.69        5.41     16.93 o
  -5  -6   6      495.04      455.93     76.58 o
  -4  -6   6      138.63      128.21     23.03 o
  -3  -6   6       84.41       81.10     13.00 o
  -2  -6   6     1668.79     1679.45     70.25 o
  -1  -6   6      134.75      125.16     37.05 o
   0  -6   6        0.58       20.00     40.88 o
   1  -6   6       42.35       12.54      6.70 o
   2  -6   6        0.03      -18.31     12.27 o
   3  -6   6      321.56      341.92     43.49 o
   4  -6   6        4.29        2.62     12.40 o
   5  -6   6        6.11       28.14     18.04 o
   6  -6   6       50.79       52.20     24.52 o
   7  -6   6       12.94      -21.28     18.44 o
  -7  -5   6       20.57       28.66     19.99 o
  -6  -5   6      454.46      485.51     42.76 o
  -5  -5   6      479.23      445.32    111.35 o
  -4  -5   6        0.03        5.08      7.98 o
  -3  -5   6       65.94       53.92      9.70 o
  -2  -5   6     2032.33     1989.21     68.68 o
  -1  -5   6       78.51       93.63     24.68 o
   0  -5   6     1690.98     1780.75     65.88 o
   1  -5   6      281.75      252.70     25.70 o
   2  -5   6       12.10       19.46     11.62 o
   3  -5   6      801.21      923.78     66.46 o
   4  -5   6      347.88      306.58     41.31 o
   5  -5   6      141.84      149.26     32.40 o
   6  -5   6       11.07       18.41     12.55 o
   7  -5   6       21.45       22.96     12.78 o
   8  -5   6        6.89        1.10     20.78 o
  -7  -4   6        4.67        4.93     22.81 o
  -6  -4   6      453.77      411.94     92.86 o
  -5  -4   6       59.45       48.82     11.13 o
  -4  -4   6       45.22       49.44      7.98 o
  -3  -4   6      470.56      474.44     24.89 o
  -2  -4   6       11.01       10.04      4.35 o
  -1  -4   6      903.19      883.95     41.42 o
   0  -4   6      392.86      358.63     26.95 o
   1  -4   6      525.37      578.00     34.05 o
   2  -4   6       31.26       26.73     11.83 o
   3  -4   6      655.71      560.32     78.07 o
   4  -4   6      436.22      421.87     43.78 o
   5  -4   6      221.78      242.62     35.38 o
   6  -4   6        8.33       13.44      9.04 o
   7  -4   6       21.00       34.55     12.44 o
   8  -4   6       11.21        1.08     12.77 o
  -8  -3   6      508.93      630.98     76.04 o
  -7  -3   6       55.63       59.29     20.05 o
  -6  -3   6        4.32        5.76      7.59 o
  -5  -3   6      651.80      649.24     26.51 o
  -4  -3   6        4.74        4.67      3.08 o
  -3  -3   6      872.51      909.60     30.86 o
  -2  -3   6      529.07      540.95     20.35 o
  -1  -3   6     1924.27     1999.48     55.52 o
   0  -3   6      481.91      541.35     28.95 o
   1  -3   6     1158.15     1209.10     61.66 o
   2  -3   6      354.62      324.65     28.89 o
   3  -3   6        2.46       10.90      6.36 o
   4  -3   6       46.23       57.36     15.68 o
   5  -3   6        0.68       -0.90      5.26 o
   6  -3   6        2.81       -0.23      5.82 o
   7  -3   6       46.19       54.19     11.17 o
   8  -3   6        1.69       24.44     12.90 o
  -8  -2   6      183.08      151.75     35.74 o
  -7  -2   6      145.94      174.97     36.57 o
  -6  -2   6     1286.33     1340.90     61.11 o
  -5  -2   6      112.00      104.40      9.35 o
  -4  -2   6     1018.28     1020.36     27.36 o
  -3  -2   6     8951.45     9234.88     94.43 o
  -2  -2   6     1045.16     1205.45     32.84 o
  -1  -2   6        8.93        3.26      1.74 o
   0  -2   6     4068.36     3937.33     82.97 o
   1  -2   6     3627.73     3724.01    112.17 o
   2  -2   6      384.29      357.98     16.58 o
   3  -2   6     1045.14     1065.85     42.93 o
   4  -2   6       57.33       50.32      9.35 o
   5  -2   6      165.37      183.13     18.67 o
   6  -2   6       12.32       10.67      5.81 o
   7  -2   6        0.94        7.14      9.28 o
   8  -2   6       61.87       66.69     18.87 o
  -8  -1   6        0.22        6.00     14.94 o
  -7  -1   6      232.41      258.44     42.51 o
  -6  -1   6        7.27        2.31      6.89 o
  -5  -1   6       50.16       56.63      9.92 o
  -4  -1   6     2105.83     2059.44     31.95 o
  -3  -1   6      950.62      886.16     20.54 o
  -2  -1   6      961.24      955.74     26.01 o
  -1  -1   6     5620.77     5699.75     50.37 o
   0  -1   6     1002.91     1062.14     31.22 o
   1  -1   6        1.22        0.85      3.13 o
   2  -1   6     3285.98     3121.53     56.07 o
   3  -1   6      104.20       85.65      8.42 o
   4  -1   6      146.72      144.36      8.89 o
   5  -1   6      848.44      817.67     33.57 o
   6  -1   6        2.99        2.87      4.51 o
   7  -1   6       43.49       51.55     26.05 o
   8  -1   6       63.95      150.08     37.94 o
  -9   0   6       83.15      100.93     29.96 o
  -8   0   6        4.55       16.05     13.29 o
  -7   0   6        5.10        0.98      9.71 o
  -6   0   6     1444.75     1490.62     51.24 o
  -5   0   6     1704.11     1635.18     37.19 o
  -4   0   6      193.86      147.15     10.67 o
  -3   0   6     2480.34     2678.39     41.41 o
  -2   0   6      413.53      436.60     15.43 o
  -1   0   6       21.18       22.50      7.07 o
   0   0   6      561.55      563.40     25.73 o
   1   0   6      358.55      362.10     11.30 o
   2   0   6      290.03      312.95     13.19 o
   3   0   6      205.14      185.17     11.66 o
   4   0   6      186.65      189.94     18.27 o
   5   0   6      591.69      677.70     34.87 o
   6   0   6       27.01       23.26      7.69 o
   7   0   6       14.21       32.18     20.93 o
   8   0   6       11.62        5.52     11.83 o
  -9   1   6      113.80      125.40     21.37 o
  -8   1   6        9.77        8.21      9.16 o
  -7   1   6      145.08      183.64     18.99 o
  -6   1   6      244.73      237.73     19.50 o
  -5   1   6       35.40       33.64      7.16 o
  -4   1   6      905.57      778.91     26.78 o
  -3   1   6     8064.85     8331.88     76.38 o
  -2   1   6      291.64      285.26     15.32 o
  -1   1   6     5160.45     5104.85     69.23 o
   0   1   6     1189.41     1138.59     48.90 o
   1   1   6        1.18        0.14      2.66 o
   2   1   6     4553.42     4591.66     66.41 o
   3   1   6      591.82      586.65     22.40 o
   4   1   6        0.33        2.16      4.03 o
   5   1   6        6.08        8.11      4.79 o
   6   1   6       56.28       34.51     11.74 o
   7   1   6        3.41       -3.24     13.86 o
   8   1   6        1.64      -28.25     18.84 o
  -9   2   6        3.78        4.12     10.58 o
  -8   2   6        8.93        8.00     10.18 o
  -7   2   6      145.63      155.77     18.54 o
  -6   2   6        1.74        8.21     13.42 o
  -5   2   6      514.58      533.01     21.27 o
  -4   2   6      696.46      655.15     28.18 o
  -3   2   6       73.26       77.90      8.50 o
  -2   2   6     1636.30     1649.95     34.48 o
  -1   2   6     3437.17     3309.05     70.49 o
   0   2   6      467.97      453.58     20.39 o
   1   2   6       26.52       17.71      3.31 o
   2   2   6    10864.57    11352.08     93.31 o
   3   2   6      121.56      113.85     11.87 o
   4   2   6      167.45      164.51     18.73 o
   5   2   6       18.54       24.08      7.17 o
   6   2   6       75.36       75.70     13.70 o
   7   2   6       78.05       63.53     18.80 o
   8   2   6        0.46       -8.74      9.37 o
  -9   3   6        1.94       15.15     31.57 o
  -8   3   6      100.46       62.69     12.75 o
  -7   3   6        6.05        3.60      6.95 o
  -6   3   6      766.59      824.82     36.07 o
  -5   3   6       69.12       69.47     15.62 o
  -4   3   6      474.26      455.84     21.45 o
  -3   3   6      679.88      636.78     17.43 o
  -2   3   6     1197.47     1185.57     32.70 o
  -1   3   6      188.83      200.39     16.53 o
   0   3   6      582.05      584.71     19.39 o
   1   3   6      175.44      171.61     13.89 o
   2   3   6       70.06       55.64      7.60 o
   3   3   6       11.75        6.27      5.50 o
   4   3   6      183.64      177.61     17.24 o
   5   3   6        1.16       -6.42      7.90 o
   6   3   6        1.92        7.62      9.29 o
   7   3   6       76.96       98.13     18.33 o
  -8   4   6       48.85       33.49     21.79 o
  -7   4   6       19.23       28.11      9.30 o
  -6   4   6       10.43        6.56      7.41 o
  -5   4   6      121.90       99.63     15.22 o
  -4   4   6      812.83      793.32     26.65 o
  -3   4   6        0.96       -2.28      5.12 o
  -2   4   6      131.94      136.49     23.47 o
  -1   4   6     2234.83     2370.27     73.91 o
   0   4   6      536.17      518.95     20.76 o
   1   4   6       38.88       39.10     13.24 o
   2   4   6      100.83      129.83     15.66 o
   3   4   6       11.38        4.13      6.33 o
   4   4   6      138.95      184.82     25.11 o
   5   4   6       80.07      114.16     17.46 o
   6   4   6        1.49        3.92      7.68 o
   7   4   6        1.31       22.00     13.00 o
  -8   5   6       78.19      136.41     24.03 o
  -7   5   6        0.56      -10.25     12.59 o
  -6   5   6      133.74       94.25     17.93 o
  -5   5   6      389.92      340.08     32.85 o
  -4   5   6      794.83      860.72     42.83 o
  -3   5   6        0.01        7.43     11.99 o
  -2   5   6        6.05      -16.30     10.87 o
  -1   5   6      383.64      341.10     38.58 o
   0   5   6        5.88        5.65      4.34 o
   1   5   6     1279.77     1221.43     49.25 o
   2   5   6        5.59        8.31      5.74 o
   3   5   6       10.74        9.25      9.56 o
   4   5   6      156.11      181.23     28.01 o
   5   5   6       30.52       19.51     17.68 o
   6   5   6        0.62       16.27     11.61 o
  -7   6   6       17.30       13.60     16.27 o
  -6   6   6      132.75      112.08     22.20 o
  -5   6   6        5.27      -10.01     12.11 o
  -4   6   6       28.19        2.56     11.68 o
  -3   6   6        0.14        9.48     26.06 o
  -2   6   6        4.60        9.39      8.43 o
  -1   6   6       32.77       24.98     12.47 o
   0   6   6      186.39      192.43     21.21 o
   1   6   6        9.86       11.69      8.11 o
   2   6   6       58.49       85.18     13.25 o
   3   6   6       45.67       29.96     41.27 o
   4   6   6       28.43       55.99     19.54 o
   5   6   6        4.46        1.36     24.28 o
  -6   7   6       18.43        3.25     12.69 o
  -5   7   6       52.37       18.56     33.74 o
  -4   7   6        6.36       22.38     11.25 o
  -3   7   6       14.42       34.95     11.33 o
  -2   7   6      164.92      179.07     21.38 o
  -1   7   6       28.25       24.59      8.44 o
   0   7   6        7.64        7.59     10.31 o
   1   7   6       63.25       89.50     16.41 o
   2   7   6       40.04       27.10     13.65 o
   3   7   6       15.37       30.30     13.37 o
   4   7   6        0.71       30.26     17.58 o
  -5   8   6        8.86        8.24     11.79 o
  -4   8   6        4.39        1.75     13.64 o
  -3   8   6        2.54       20.54     79.12 o
  -2   8   6       66.76       41.89     18.00 o
  -1   8   6        5.48       14.55     10.25 o
   0   8   6       11.46        5.03     12.02 o
   1   8   6      113.43      131.05     27.17 o
   2   8   6        4.57       16.32     12.30 o
  -3   9   6       14.16       26.54     58.18 o
  -2   9   6        5.96       24.17     17.17 o
  -1   9   6       20.72       17.84     22.82 o
  -1  -9   7       12.86       18.41     31.74 o
   0  -9   7       25.37       22.17     35.35 o
   1  -9   7        2.78      -20.10     27.41 o
   2  -9   7        7.40       -0.52     21.36 o
   3  -9   7        3.36       12.15     17.20 o
  -3  -8   7       11.19        2.20     12.23 o
  -2  -8   7        2.31        0.40     20.41 o
  -1  -8   7       27.91       33.18     12.67 o
   0  -8   7       35.20       31.54     15.20 o
   1  -8   7        8.69        6.41     12.79 o
   2  -8   7       23.12       31.55     22.92 o
   3  -8   7        0.85       18.24     14.31 o
   4  -8   7       26.06       29.37     13.71 o
   5  -8   7        4.20       45.34     26.51 o
  -5  -7   7       12.47       51.27     20.36 o
  -4  -7   7       50.74       46.14     17.48 o
  -3  -7   7       27.03       28.93      9.33 o
  -2  -7   7       79.13      116.53     22.96 o
  -1  -7   7      474.90      476.92     42.16 o
   0  -7   7       31.84       53.53     15.12 o
   1  -7   7        4.10       23.54     10.30 o
   2  -7   7       22.93       11.70     28.35 o
   3  -7   7       16.89       24.86     20.18 o
   4  -7   7        1.55       -7.95     10.56 o
   5  -7   7        3.75        0.80     13.49 o
   6  -7   7       33.67       23.90     16.00 o
  -6  -6   7       16.18      -12.03     19.08 o
  -5  -6   7      307.24      330.29     37.62 o
  -4  -6   7        4.12        3.28      8.59 o
  -3  -6   7       29.53       35.64      9.34 o
  -2  -6   7       93.97      120.02     20.43 o
  -1  -6   7       64.01       85.67     25.40 o
   0  -6   7       10.12       11.67      7.15 o
   1  -6   7      936.15      920.79     53.02 o
   2  -6   7       94.99       65.12     19.02 o
   3  -6   7      132.19      101.76     25.57 o
   4  -6   7        2.20        9.08      9.04 o
   5  -6   7      101.92       78.84     27.08 o
   6  -6   7       41.70       55.43     22.67 o
   7  -6   7        4.09        0.62     19.71 o
  -6  -5   7      280.19      298.12     46.34 o
  -5  -5   7      195.01      172.54     31.76 o
  -4  -5   7      118.73      110.45     13.47 o
  -3  -5   7      248.69      253.50     20.74 o
  -2  -5   7     1831.00     1849.93     68.08 o
  -1  -5   7      148.93      179.34     21.93 o
   0  -5   7      172.37      166.87     20.85 o
   1  -5   7      197.26      126.80     22.84 o
   2  -5   7      200.42      207.60     32.98 o
   3  -5   7       15.17        7.00     11.81 o
   4  -5   7      290.67      335.53     42.94 o
   5  -5   7      245.28      229.21     37.49 o
   6  -5   7      166.22      183.36     36.93 o
   7  -5   7       10.55       15.36      7.97 o
   8  -5   7       25.80       29.59     20.04 o
  -7  -4   7      103.64       99.47     20.80 o
  -6  -4   7       74.88       72.32     17.40 o
  -5  -4   7      335.68      286.76     61.24 o
  -4  -4   7       43.67       65.39     10.10 o
  -3  -4   7      297.48      290.02     19.74 o
  -2  -4   7      869.76      824.72     32.69 o
  -1  -4   7      152.00      153.16     20.05 o
   0  -4   7      263.52      283.71     24.36 o
   1  -4   7       63.26       94.36     20.09 o
   2  -4   7        4.99       -2.29      5.81 o
   3  -4   7        9.71        7.77      2.37 o
   4  -4   7      524.38      612.69     53.94 o
   5  -4   7       17.65       32.30      9.99 o
   6  -4   7        2.03       -8.02      8.43 o
   7  -4   7        6.91       11.57     21.05 o
   8  -4   7       14.66       -0.28      9.35 o
  -8  -3   7      330.57      366.70     58.11 o
  -7  -3   7        1.87        4.73     11.22 o
  -6  -3   7      445.27      446.60     36.96 o
  -5  -3   7     2763.78     2765.87     59.26 o
  -4  -3   7       56.98       53.70      7.47 o
  -3  -3   7      554.73      538.91     24.52 o
  -2  -3   7     3300.16     3434.59     60.30 o
  -1  -3   7        4.75        8.67      6.21 o
   0  -3   7      600.35      614.15     44.89 o
   1  -3   7      222.92      294.37     27.27 o
   2  -3   7        5.32        2.54      3.73 o
   3  -3   7      314.25      352.81     23.00 o
   4  -3   7     1046.49     1065.15     45.08 o
   5  -3   7      550.13      569.83     35.70 o
   6  -3   7        5.50        1.42      6.18 o
   7  -3   7       34.96       48.26     13.30 o
   8  -3   7       14.38       22.56     11.81 o
  -8  -2   7        0.91      -10.57     16.72 o
  -7  -2   7       34.51       32.88     18.26 o
  -6  -2   7      518.26      532.13     39.41 o
  -5  -2   7      559.16      563.97     22.09 o
  -4  -2   7      128.28      134.01     10.71 o
  -3  -2   7      705.14      645.56     22.46 o
  -2  -2   7       17.26       21.10      3.27 o
  -1  -2   7     1806.16     1826.34     36.85 o
   0  -2   7     6070.02     6211.75     90.92 o
   1  -2   7      149.53      159.09      9.05 o
   2  -2   7       68.65       73.97      7.08 o
   3  -2   7      693.54      676.85     26.18 o
   4  -2   7       12.38        9.04      4.14 o
   5  -2   7       38.36       41.27      9.59 o
   6  -2   7        9.30       16.58      8.30 o
   7  -2   7       28.40       26.90      9.72 o
   8  -2   7        0.08       19.53     20.36 o
  -8  -1   7      158.38      176.75     42.37 o
  -7  -1   7        1.63      -14.54     17.15 o
  -6  -1   7       31.97       34.12      9.89 o
  -5  -1   7      690.96      687.70     46.10 o
  -4  -1   7      448.40      423.30     24.61 o
  -3  -1   7       28.41       28.35      5.42 o
  -2  -1   7     3326.36     3434.85     83.13 o
  -1  -1   7     3992.68     3754.31     77.66 o
   0  -1   7      126.08      136.66     11.88 o
   1  -1   7     1862.75     1768.29     28.82 o
   2  -1   7     1226.64     1244.47     23.74 o
   3  -1   7      671.43      613.57     49.50 o
   4  -1   7        8.37        7.18      2.31 o
   5  -1   7       34.09       25.39      5.60 o
   6  -1   7       17.02        7.79      4.64 o
   7  -1   7       42.00       43.33     19.71 o
   8  -1   7        0.99       35.00     21.49 o
  -8   0   7      370.87      337.73     36.06 o
  -7   0   7      305.46      280.91     29.44 o
  -6   0   7      715.80      730.29     42.88 o
  -5   0   7       10.40        9.85      2.21 o
  -4   0   7       21.71       12.48     13.49 o
  -3   0   7     4481.83     4203.02     52.56 o
  -2   0   7     3297.32     3430.23     64.75 o
  -1   0   7       57.17       56.62     15.09 o
   0   0   7     4577.44     4676.78    222.45 o
   1   0   7     1301.98     1308.29     22.30 o
   2   0   7        0.45        1.00      4.12 o
   3   0   7      392.36      345.95     16.73 o
   4   0   7        7.47       -2.53      3.31 o
   5   0   7      190.77      183.43     19.30 o
   6   0   7       21.13       12.58      6.94 o
   7   0   7       26.54       59.70     29.72 o
   8   0   7       16.01       36.14     23.59 o
  -9   1   7       13.12       20.64     17.78 o
  -8   1   7       39.24       57.65     16.34 o
  -7   1   7      748.86      728.78     48.53 o
  -6   1   7      157.21      143.55     19.36 o
  -5   1   7      504.46      440.61     24.52 o
  -4   1   7     2405.45     2391.78    107.44 o
  -3   1   7     2025.81     1821.34     35.23 o
  -2   1   7      403.05      377.70     13.28 o
  -1   1   7      611.20      578.04     25.02 o
   0   1   7     1014.48      931.06     48.98 o
   1   1   7       36.91       38.26      4.55 o
   2   1   7      771.75      745.78     26.23 o
   3   1   7      396.43      415.31     22.12 o
   4   1   7       14.30       12.61      3.71 o
   5   1   7      487.83      434.93     88.88 o
   6   1   7       13.02       21.01     14.16 o
   7   1   7        0.44      -15.46     17.96 o
   8   1   7       12.16       13.98     16.78 o
  -8   2   7        6.64        8.93      7.54 o
  -7   2   7      270.94      292.68     24.57 o
  -6   2   7       80.09       68.58     12.84 o
  -5   2   7     1681.70     1653.63     59.42 o
  -4   2   7     1505.40     1497.38     39.13 o
  -3   2   7       62.91       68.15      6.68 o
  -2   2   7       21.25       14.35     14.55 o
  -1   2   7     1319.22     1242.59     44.61 o
   0   2   7       32.33       24.95      3.96 o
   1   2   7      201.73      197.41     11.29 o
   2   2   7       29.93       32.44      5.72 o
   3   2   7      137.51      121.17     12.48 o
   4   2   7      131.10      123.21     14.53 o
   5   2   7      185.86      186.50     26.10 o
   6   2   7        0.78        5.21      7.46 o
   7   2   7        4.03       -5.89     11.19 o
  -8   3   7       25.24       12.03     17.27 o
  -7   3   7      100.25      114.18     19.44 o
  -6   3   7      408.43      424.58     26.93 o
  -5   3   7       71.72       68.70     10.19 o
  -4   3   7       51.84       39.36      8.92 o
  -3   3   7      297.96      265.06     17.77 o
  -2   3   7        0.11        8.85      8.37 o
  -1   3   7      857.26      916.29     35.95 o
   0   3   7      474.63      445.45     40.56 o
   1   3   7      187.46      172.74     15.50 o
   2   3   7      316.77      334.24     18.18 o
   3   3   7      437.36      477.90     23.86 o
   4   3   7      128.01      141.90     14.53 o
   5   3   7        3.96       -8.29      5.93 o
   6   3   7       24.69       19.65      9.06 o
   7   3   7        7.68        3.56      7.95 o
  -8   4   7       18.15       22.15     17.44 o
  -7   4   7       30.70       52.01     15.07 o
  -6   4   7      170.58      232.74     28.72 o
  -5   4   7      141.21      126.96     18.58 o
  -4   4   7      599.75      505.97     58.99 o
  -3   4   7       40.23       39.21     13.22 o
  -2   4   7      396.29      408.15     27.80 o
  -1   4   7     1011.76     1030.78     42.37 o
   0   4   7        4.31       17.38      5.32 o
   1   4   7        6.28      -10.29      9.15 o
   2   4   7      887.91      963.70     41.33 o
   3   4   7       11.66       13.24      7.31 o
   4   4   7       21.15       18.99      9.11 o
   5   4   7       17.29       20.48      7.20 o
   6   4   7        4.47       -0.76      9.82 o
  -8   5   7       58.48       49.66     17.60 o
  -7   5   7        2.90       15.91     29.41 o
  -6   5   7       14.81       13.54     11.21 o
  -5   5   7        1.13       -1.95      8.08 o
  -4   5   7      112.13       99.46     15.01 o
  -3   5   7       35.18       31.74     13.60 o
  -2   5   7      232.11      238.95     40.23 o
  -1   5   7      121.13       98.59      9.22 o
   0   5   7      128.47      129.58     12.13 o
   1   5   7      650.13      657.83     39.28 o
   2   5   7       19.27       10.22      6.07 o
   3   5   7        1.49        8.17      9.07 o
   4   5   7        9.93       19.43     13.03 o
   5   5   7        0.14        3.89     38.24 o
   6   5   7        5.86        4.11     17.61 o
  -7   6   7        6.61       14.56     12.25 o
  -6   6   7       97.56       84.31     20.96 o
  -5   6   7       49.37       44.75      8.94 o
  -4   6   7      413.38      436.17     34.56 o
  -3   6   7       25.42       27.93     10.28 o
  -2   6   7       85.37       79.49     15.45 o
  -1   6   7       61.47       77.86     14.27 o
   0   6   7      181.22      191.92     21.97 o
   1   6   7        0.68       10.23      8.72 o
   2   6   7        3.08       11.37      6.84 o
   3   6   7        2.64        9.71     11.05 o
   4   6   7        0.09        5.54     21.17 o
   5   6   7       15.17       30.33     13.25 o
  -6   7   7       10.89      -16.31     15.39 o
  -5   7   7        7.82        2.55     31.30 o
  -4   7   7       17.03       25.55     22.73 o
  -3   7   7        3.10       -2.10      7.65 o
  -2   7   7       18.06        6.10     12.06 o
  -1   7   7       28.50       21.02      9.48 o
   0   7   7       13.83       -2.79      6.70 o
   1   7   7       92.70       96.47     17.75 o
   2   7   7       12.32        4.84     14.37 o
   3   7   7        0.10       -5.45     18.41 o
  -5   8   7       44.43       43.64     23.51 o
  -4   8   7        8.36       29.58     16.95 o
  -3   8   7        2.90        3.77     10.08 o
  -2   8   7        1.42       -4.66     10.21 o
  -1   8   7        1.93        0.97      9.08 o
   0   8   7       19.64       27.86     14.38 o
   1   8   7        0.66       -9.78     11.46 o
   2   8   7        1.43        6.15     11.01 o
   0  -9   8       38.34       46.78     16.64 o
   1  -9   8        6.99       23.34     15.23 o
   2  -9   8       96.83      105.59     26.81 o
   3  -9   8       10.93       26.87     20.38 o
  -3  -8   8        1.74       14.05     14.78 o
  -2  -8   8      120.31      168.79     28.53 o
  -1  -8   8        3.93       -5.46     23.08 o
   0  -8   8       38.54       40.13     16.07 o
   1  -8   8       22.54       18.16     14.66 o
   2  -8   8       36.67       54.15     23.62 o
   3  -8   8       88.64      103.42     31.85 o
   4  -8   8       17.15       34.69     23.39 o
   5  -8   8        5.85       29.78     17.97 o
  -4  -7   8      681.91      664.46     81.94 o
  -3  -7   8        0.44       -3.28      9.37 o
  -2  -7   8        6.47        1.33     12.22 o
  -1  -7   8       22.35       42.72     20.19 o
   0  -7   8        1.80        3.27     10.11 o
   1  -7   8       60.27       49.85     15.04 o
   2  -7   8        5.12       -2.69     13.43 o
   3  -7   8        3.27      -19.90     16.66 o
   4  -7   8       26.69       31.20     19.19 o
   5  -7   8       14.72       59.65     26.24 o
   6  -7   8       32.36       43.68     21.53 o
  -5  -6   8      468.83      539.32     66.44 o
  -4  -6   8      384.84      356.54     39.65 o
  -3  -6   8        0.27       -6.78      8.39 o
  -2  -6   8        8.07       13.05     10.38 o
  -1  -6   8      844.53      754.09     47.86 o
   0  -6   8       45.32       42.08     11.27 o
   1  -6   8      258.12      238.38     41.72 o
   2  -6   8      160.64      194.92     33.54 o
   3  -6   8       21.91        8.27     10.36 o
   4  -6   8       43.82       43.79     17.32 o
   5  -6   8       14.98        5.21     10.73 o
   6  -6   8       21.86       20.65     15.40 o
   7  -6   8        8.58       -4.45     10.10 o
  -6  -5   8       64.04       49.75     18.18 o
  -5  -5   8        3.22      -18.22     15.81 o
  -4  -5   8       59.13       61.01     12.47 o
  -3  -5   8      591.21      609.35     32.13 o
  -2  -5   8      141.17      138.94     14.88 o
  -1  -5   8      265.56      278.82     26.77 o
   0  -5   8      683.22      653.04     41.37 o
   1  -5   8      162.54      103.17     21.78 o
   2  -5   8      324.36      340.08     40.95 o
   3  -5   8      325.62      239.24     79.41 o
   4  -5   8      384.86      399.48     47.73 o
   5  -5   8       39.77       41.51     18.05 o
   6  -5   8        3.63      -17.14     12.35 o
   7  -5   8        7.47       14.34     10.87 o
  -7  -4   8      490.30      488.05     44.39 o
  -6  -4   8       42.15       39.47     14.65 o
  -5  -4   8      535.77      529.70     40.00 o
  -4  -4   8      829.50      836.70     35.36 o
  -3  -4   8        4.01       10.45      4.63 o
  -2  -4   8     2967.49     2943.98     62.63 o
  -1  -4   8       59.15       46.67      9.84 o
   0  -4   8      214.31      176.70     26.54 o
   1  -4   8      264.61      255.85     33.22 o
   2  -4   8       27.73       18.15      6.26 o
   3  -4   8        3.91        2.23      1.94 o
   4  -4   8      142.37      137.17     26.85 o
   5  -4   8      112.26      103.46     17.04 o
   6  -4   8       17.66        9.31      8.65 o
   7  -4   8        1.41        8.97      9.78 o
   8  -4   8       34.30       52.82     17.86 o
  -7  -3   8       15.70       15.98     10.17 o
  -6  -3   8      583.77      551.25     41.52 o
  -5  -3   8      495.32      535.22     23.42 o
  -4  -3   8       30.72       30.36      7.73 o
  -3  -3   8     1067.28     1033.47     26.45 o
  -2  -3   8     5615.62     5462.62     65.83 o
  -1  -3   8       17.81       22.92      9.25 o
   0  -3   8     1025.79     1058.97     41.23 o
   1  -3   8     3445.46     3539.60    134.60 o
   2  -3   8      343.49      335.27     20.34 o
   3  -3   8      232.41      260.48     16.92 o
   4  -3   8        9.77       10.55      6.56 o
   5  -3   8       16.22        4.91     12.62 o
   6  -3   8       52.73       59.21     13.78 o
   7  -3   8        0.45       -6.25      6.36 o
   8  -3   8        5.81       25.52     11.50 o
  -8  -2   8       61.77      105.13     35.47 o
  -7  -2   8       15.71       36.08     15.45 o
  -6  -2   8      626.61      594.91     63.51 o
  -5  -2   8      735.21      780.59     32.32 o
  -4  -2   8     1179.08     1217.79     50.41 o
  -3  -2   8     2821.71     2798.43     38.98 o
  -2  -2   8        2.98       -2.30      3.34 o
  -1  -2   8      595.79      633.56     22.86 o
   0  -2   8      314.01      249.33    106.89 o
   1  -2   8        4.38        4.07      1.81 o
   2  -2   8        5.96       11.26      4.62 o
   3  -2   8      484.28      521.45     29.68 o
   4  -2   8       51.44       54.92      9.03 o
   5  -2   8      147.79      181.45     19.90 o
   6  -2   8       15.05       21.82      8.16 o
   7  -2   8        0.54       -3.11      7.18 o
   8  -2   8        2.03       25.22     23.07 o
  -8  -1   8      755.56      914.00     90.34 o
  -7  -1   8       89.98       73.88     26.45 o
  -6  -1   8      156.96      168.32     18.59 o
  -5  -1   8     2802.40     2722.66    124.97 o
  -4  -1   8       57.26       75.21     21.71 o
  -3  -1   8       10.88       15.95      6.64 o
  -2  -1   8     1543.55     1379.57     46.35 o
  -1  -1   8        5.51        4.23      1.95 o
   0  -1   8      789.08      804.57     48.91 o
   1  -1   8      181.46      159.50      8.39 o
   2  -1   8      154.00      160.55      9.72 o
   3  -1   8      184.92      158.94     11.15 o
   4  -1   8      315.18      231.92     42.50 o
   5  -1   8      248.58      296.18     26.76 o
   6  -1   8        0.02        6.56      6.90 o
   7  -1   8       17.49       27.34     19.72 o
   8  -1   8        0.55       50.20     29.62 o
  -8   0   8      111.61      114.24     22.24 o
  -7   0   8       60.99       58.37     14.61 o
  -6   0   8     1356.62     1403.82     75.38 o
  -5   0   8     1584.36     1520.51     56.12 o
  -4   0   8      157.76      152.22     37.08 o
  -3   0   8     2266.60     2194.71     35.31 o
  -2   0   8     1448.92     1361.12     33.08 o
  -1   0   8      543.95      555.75     45.49 o
   0   0   8     3055.13     2938.75    104.91 o
   1   0   8      438.31      467.99     20.77 o
   2   0   8       32.05       42.57      5.36 o
   3   0   8     1073.51      955.59     46.16 o
   4   0   8      132.40      120.98     11.58 o
   5   0   8        0.28        8.82      6.81 o
   6   0   8        1.23        5.18      7.35 o
   7   0   8       30.55       39.81     21.79 o
   8   0   8       48.83       77.94     27.91 o
  -8   1   8       89.86       79.44     19.05 o
  -7   1   8       32.61       34.32     12.31 o
  -6   1   8      198.27      186.56     27.67 o
  -5   1   8      137.62      124.86     16.43 o
  -4   1   8      191.94      190.71     17.57 o
  -3   1   8      382.24      353.66     15.53 o
  -2   1   8     1028.43     1006.20     18.70 o
  -1   1   8     4114.39     4141.99     70.79 o
   0   1   8     1680.86     1626.38     32.87 o
   1   1   8      343.26      338.84     16.16 o
   2   1   8     1008.52      943.80     30.09 o
   3   1   8      130.88      148.01     13.92 o
   4   1   8        5.00       -4.43      4.13 o
   5   1   8       44.47       60.21     12.91 o
   6   1   8        0.50      -21.84     15.69 o
   7   1   8        3.60       -5.81     13.91 o
  -8   2   8      166.86      148.58     25.28 o
  -7   2   8      221.58      206.17     27.21 o
  -6   2   8      775.09      773.53     77.67 o
  -5   2   8      626.10      563.47     61.05 o
  -4   2   8       33.21       26.10      4.27 o
  -3   2   8     2270.76     2192.08     71.25 o
  -2   2   8       58.08       70.59     15.01 o
  -1   2   8      275.14      278.84     22.15 o
   0   2   8     1090.75     1046.30     42.23 o
   1   2   8      387.18      398.75     16.36 o
   2   2   8      151.53      162.41     11.96 o
   3   2   8        3.22        0.64      6.55 o
   4   2   8       10.41       12.49      4.87 o
   5   2   8       36.25       42.31      9.30 o
   6   2   8       23.14       21.71      9.77 o
   7   2   8        1.54       11.00     15.40 o
  -8   3   8       42.51       34.78     31.95 o
  -7   3   8      157.66      207.08     43.77 o
  -6   3   8        6.95       10.15     33.36 o
  -5   3   8        5.04       69.86     27.52 o
  -4   3   8      650.98      723.91     45.69 o
  -3   3   8     3880.48     3742.76    151.31 o
  -2   3   8        7.95        5.66     10.29 o
  -1   3   8      213.46      202.12     22.89 o
   0   3   8      849.40      896.83     45.80 o
   1   3   8      124.45      121.72     10.04 o
   2   3   8      798.01      783.09     28.34 o
   3   3   8        4.89        2.45      4.49 o
   4   3   8        0.08        6.73      4.86 o
   5   3   8       75.65       86.78     14.30 o
   6   3   8       14.62       24.75     10.58 o
   7   3   8        3.75        4.01      8.63 o
  -8   4   8        0.20        4.99     17.74 o
  -7   4   8      116.13      161.93     43.51 o
  -6   4   8        5.80       -9.13      9.87 o
  -5   4   8       63.01       69.83     20.59 o
  -4   4   8      457.83      529.16     31.23 o
  -3   4   8       36.20       44.22     13.33 o
  -2   4   8        0.08        8.02      7.65 o
  -1   4   8      239.23      207.53     24.40 o
   0   4   8       44.56       18.29      9.42 o
   1   4   8        1.89        3.77      6.07 o
   2   4   8     1925.64     2002.63     84.87 o
   3   4   8        1.84        6.68      5.69 o
   4   4   8        6.21        4.46      7.63 o
   5   4   8       24.83       38.95     11.36 o
   6   4   8        5.89       14.91      9.60 o
  -7   5   8        0.21       13.02     19.14 o
  -6   5   8      421.08      397.64     40.38 o
  -5   5   8        0.32      -11.35      9.98 o
  -4   5   8       23.17        1.37     12.49 o
  -3   5   8      124.99      107.75     16.40 o
  -2   5   8        4.35       -1.17      8.53 o
  -1   5   8      188.08      225.39     23.36 o
   0   5   8       31.56       44.49     11.10 o
   1   5   8        9.55       -0.68     10.91 o
   2   5   8        0.72        4.54      6.08 o
   3   5   8       32.88       46.34     13.05 o
   4   5   8       37.32       33.68     13.66 o
   5   5   8        6.40       17.33     12.72 o
  -7   6   8        2.98       17.38     13.64 o
  -6   6   8      132.85      200.46     30.58 o
  -5   6   8      135.76      120.40     24.07 o
  -4   6   8       12.16        7.28     10.45 o
  -3   6   8       20.11       22.09     13.01 o
  -2   6   8       16.89       40.05     10.72 o
  -1   6   8      614.99      644.98     41.24 o
   0   6   8       21.46       21.04      9.13 o
   1   6   8       44.15       33.47      9.07 o
   2   6   8       90.15      106.11     17.94 o
   3   6   8       10.57       17.49     12.17 o
   4   6   8        2.97        6.52     23.44 o
  -6   7   8        2.88        8.41     28.76 o
  -5   7   8       17.80       29.58     21.32 o
  -4   7   8       54.15       56.10     44.69 o
  -3   7   8        9.71       14.28     10.26 o
  -2   7   8        0.82       -0.38      6.62 o
  -1   7   8      123.83      125.85     20.02 o
   0   7   8        4.12       15.36     13.24 o
   1   7   8       58.78       47.34     13.31 o
   2   7   8        4.98        8.68      7.78 o
   3   7   8        5.27       14.11     13.72 o
  -4   8   8        5.46       12.39     24.15 o
  -3   8   8        1.76       12.98     15.57 o
  -2   8   8       20.72       35.75     13.57 o
  -1   8   8        0.11        9.86      7.21 o
   0   8   8       10.35       18.92     11.96 o
   1   8   8        3.28        8.31      9.55 o
  -2  -8   9        9.62        5.49      8.68 o
  -1  -8   9      179.42      201.90     30.67 o
   0  -8   9        2.86       10.93      9.39 o
   1  -8   9       44.72       44.27     14.29 o
   2  -8   9       18.37       59.40     23.62 o
   3  -8   9       77.17      103.42     33.93 o
   4  -8   9        4.91      -17.12     11.41 o
  -4  -7   9       51.80       52.53     26.12 o
  -3  -7   9       32.57       33.88      8.02 o
  -2  -7   9      128.61      107.23     15.98 o
  -1  -7   9      262.82      215.71     42.69 o
   0  -7   9        5.43        4.92     10.55 o
   1  -7   9       15.85        0.58      8.07 o
   2  -7   9      271.82      196.11     37.30 o
   3  -7   9        0.40       -6.16     11.12 o
   4  -7   9        0.13      -33.06     22.04 o
   5  -7   9        0.02        2.44     14.51 o
   6  -7   9        0.11       -2.09     16.75 o
  -5  -6   9       87.97       78.34     23.76 o
  -4  -6   9      118.18      164.80     31.80 o
  -3  -6   9       69.88       80.48     12.89 o
  -2  -6   9      497.54      460.71     36.84 o
  -1  -6   9       17.03       10.31      9.45 o
   0  -6   9       18.70       15.73      8.09 o
   1  -6   9        4.23       26.27     13.23 o
   2  -6   9      127.69       99.50     26.33 o
   3  -6   9       20.23        1.25     14.53 o
   4  -6   9        1.31       -3.79      9.82 o
   5  -6   9        2.54      -14.28     10.69 o
   6  -6   9       15.84       10.80      9.04 o
  -6  -5   9       17.62        9.22      7.88 o
  -5  -5   9        4.40       -6.13     10.74 o
  -4  -5   9     1392.63     1497.66     61.05 o
  -3  -5   9      119.04      132.97     16.29 o
  -2  -5   9        3.12        0.88      6.00 o
  -1  -5   9     2140.84     1985.51     71.82 o
   0  -5   9      207.69      123.71     50.27 o
   1  -5   9       51.63       84.57     22.02 o
   2  -5   9       24.95       15.34      5.25 o
   3  -5   9        0.16       -1.21     11.12 o
   4  -5   9      264.85      260.77     40.45 o
   5  -5   9       11.99       21.42      7.89 o
   6  -5   9        7.54       -1.99     10.71 o
   7  -5   9       25.48       24.09     10.81 o
  -7  -4   9      191.48      224.70     31.59 o
  -6  -4   9       81.71       89.19     18.98 o
  -5  -4   9     1023.45      955.12     53.43 o
  -4  -4   9      642.12      657.83     31.70 o
  -3  -4   9        1.26        0.34      6.22 o
  -2  -4   9       23.82       22.83      5.20 o
  -1  -4   9     1021.85      883.67     35.53 o
   0  -4   9       82.36       87.07     12.74 o
   1  -4   9     1479.28     1544.74     60.27 o
   2  -4   9       54.35       54.90     10.15 o
   3  -4   9       57.45       44.93      9.64 o
   4  -4   9      262.24      337.82     27.22 o
   5  -4   9      185.12      148.15     19.73 o
   6  -4   9        8.96        7.25      9.04 o
   7  -4   9        5.24       -0.79      8.45 o
  -7  -3   9       95.35       76.69     26.62 o
  -6  -3   9        9.52       19.42     10.18 o
  -5  -3   9      431.25      455.40     26.22 o
  -4  -3   9      280.76      280.80     16.67 o
  -3  -3   9        3.77        7.95      4.20 o
  -2  -3   9      372.33      366.16     13.60 o
  -1  -3   9      165.01      146.40      8.57 o
   0  -3   9      917.81      906.62     39.74 o
   1  -3   9       95.53       91.86      8.08 o
   2  -3   9      274.12      316.79     15.84 o
   3  -3   9       26.16       42.27      7.42 o
   4  -3   9       71.46       73.39     10.32 o
   5  -3   9      167.42      176.28     20.64 o
   6  -3   9       49.34       57.22     15.14 o
   7  -3   9        2.87       16.57      9.34 o
   8  -3   9        1.50       -0.37     10.70 o
  -8  -2   9       16.67       -3.30     14.16 o
  -7  -2   9     1040.65     1043.64     96.29 o
  -6  -2   9       55.65       89.23     28.32 o
  -5  -2   9       82.10       92.23     16.56 o
  -4  -2   9      615.48      599.44     26.04 o
  -3  -2   9        1.36        2.85      2.18 o
  -2  -2   9     2182.42     2209.69     71.68 o
  -1  -2   9      320.55      319.42     14.10 o
   0  -2   9      814.54      901.72     93.96 o
   1  -2   9      355.58      358.32     24.47 o
   2  -2   9      540.02      555.17     29.57 o
   3  -2   9        5.46       10.68      4.97 o
   4  -2   9       20.17       17.56      5.82 o
   5  -2   9       14.41       -1.12      9.77 o
   6  -2   9        8.06       10.22     12.11 o
   7  -2   9        4.40        3.62     13.54 o
   8  -2   9        8.71       23.93     21.63 o
  -8  -1   9      214.39      228.17     46.66 o
  -7  -1   9      142.92      178.33     40.45 o
  -6  -1   9      442.36      431.40     55.32 o
  -5  -1   9     1895.82     1965.49    109.13 o
  -4  -1   9        8.79       52.22     22.26 o
  -3  -1   9     1095.56      972.17     68.82 o
  -2  -1   9     7907.02     7343.56    118.17 o
  -1  -1   9      100.38      110.68     13.17 o
   0  -1   9       39.29       33.39     12.10 o
   1  -1   9      737.38      700.57     27.47 o
   2  -1   9      855.08      858.73     22.22 o
   3  -1   9      191.52      186.29     20.26 o
   4  -1   9      217.85      198.33     22.26 o
   5  -1   9        7.80       11.82      8.36 o
   6  -1   9       37.46       36.96     11.39 o
   7  -1   9        1.94       13.54     17.21 o
   8  -1   9        0.11       19.57     17.85 o
  -8   0   9       32.62       54.31     16.22 o
  -7   0   9       21.46       29.05     17.15 o
  -6   0   9      320.82      318.14     28.82 o
  -5   0   9       32.33       31.11     14.53 o
  -4   0   9      359.86      373.33     25.40 o
  -3   0   9     1227.91     1185.39     29.65 o
  -2   0   9      123.33      109.41      6.95 o
  -1   0   9      103.11       93.68     18.34 o
   0   0   9     1736.81     1846.41     88.40 o
   1   0   9       53.76       63.26      8.23 o
   2   0   9        6.96        3.75      4.07 o
   3   0   9      458.90      483.50     26.93 o
   4   0   9       19.45       11.76      5.78 o
   5   0   9       61.96       85.19     13.38 o
   6   0   9      113.23      135.40     20.14 o
   7   0   9        0.09       12.50     13.91 o
  -8   1   9      207.71      212.25     30.34 o
  -7   1   9        3.58        6.98      9.34 o
  -6   1   9       14.46       -7.21      7.29 o
  -5   1   9     1910.49     1852.54     66.86 o
  -4   1   9      533.64      478.46     27.28 o
  -3   1   9       20.83       14.63      2.88 o
  -2   1   9     1896.94     1846.07     54.19 o
  -1   1   9      140.27      151.26     15.05 o
   0   1   9       89.30       53.82     13.51 o
   1   1   9      301.09      295.02     14.03 o
   2   1   9      166.48      173.61     13.21 o
   3   1   9       13.38       16.15      8.33 o
   4   1   9      107.17      104.59     13.44 o
   5   1   9        5.18        0.21      7.50 o
   6   1   9       73.77       93.14     26.16 o
   7   1   9        1.00       -6.15     14.99 o
  -8   2   9      194.40      215.38     31.92 o
  -7   2   9       16.80        8.19      8.75 o
  -6   2   9      187.03      204.84     40.81 o
  -5   2   9      181.34      158.40     36.24 o
  -4   2   9       47.71       74.11     26.78 o
  -3   2   9      562.81      498.19     41.61 o
  -2   2   9     3167.36     3309.63    175.66 o
  -1   2   9      102.18      103.30     14.01 o
   0   2   9     1784.93     1701.64     53.51 o
   1   2   9      307.58      329.50     15.51 o
   2   2   9        0.82        0.87      2.91 o
   3   2   9      850.78      897.18     31.42 o
   4   2   9       62.39       74.01     12.90 o
   5   2   9       11.40        6.28      6.78 o
   6   2   9        2.85       -4.51      8.52 o
   7   2   9        3.51       15.96      9.92 o
  -8   3   9        1.57        5.60     13.58 o
  -7   3   9        0.32       49.88     25.73 o
  -6   3   9       79.71       97.66     33.30 o
  -5   3   9       49.20       67.27     26.38 o
  -4   3   9      395.48      479.08     61.71 o
  -3   3   9      136.44      159.55     22.38 o
  -2   3   9      311.97      292.22     29.11 o
  -1   3   9      570.74      541.29     40.89 o
   0   3   9      614.23      605.16     38.60 o
   1   3   9      243.76      265.39     14.93 o
   2   3   9        4.37        7.45      4.34 o
   3   3   9     1055.67     1114.91     37.20 o
   4   3   9       28.72       27.78      7.97 o
   5   3   9       28.01       25.31      9.10 o
   6   3   9        1.03        2.94      8.94 o
  -8   4   9        0.93       24.15     29.84 o
  -7   4   9       45.94       45.79     27.29 o
  -6   4   9        7.28       25.13     22.47 o
  -5   4   9      663.74      614.55     47.13 o
  -4   4   9       66.48       92.46     14.55 o
  -3   4   9      279.71      321.61     30.81 o
  -2   4   9      130.34      142.09     17.79 o
  -1   4   9      349.95      339.79     42.83 o
   0   4   9       54.53       61.34     16.66 o
   1   4   9       85.33      101.47     12.91 o
   2   4   9      136.06      112.47     15.81 o
   3   4   9        5.73        7.78      8.40 o
   4   4   9        8.73        7.39      6.43 o
   5   4   9       12.45        7.79      8.46 o
   6   4   9        4.02        6.86      8.08 o
  -7   5   9       63.08       61.77     19.19 o
  -6   5   9        4.66       15.92     12.83 o
  -5   5   9        0.29       -2.68     12.78 o
  -4   5   9       55.21       43.85     20.21 o
  -3   5   9      413.06      469.47     34.93 o
  -2   5   9        1.53        2.98     13.60 o
  -1   5   9       12.62        2.58      8.26 o
   0   5   9      298.43      315.91     35.24 o
   1   5   9       60.28       60.38     11.84 o
   2   5   9       66.63       67.49     13.38 o
   3   5   9       10.51       27.60      9.27 o
   4   5   9        5.48        7.28      8.44 o
   5   5   9       19.26        6.08     13.83 o
  -6   6   9        0.33        4.11     11.43 o
  -5   6   9       75.20       73.71     19.28 o
  -4   6   9      137.07      142.25     24.13 o
  -3   6   9      188.56      219.07     34.25 o
  -2   6   9        1.17        2.01      8.92 o
  -1   6   9        4.20       13.04     12.19 o
   0   6   9       17.30       26.31      9.30 o
   1   6   9        0.60       -6.14      8.76 o
   2   6   9      201.10      213.24     24.55 o
   3   6   9        1.83        0.55      7.57 o
   4   6   9        1.06       44.44     18.22 o
  -5   7   9       52.33       60.40     16.35 o
  -4   7   9       20.00        5.40     14.51 o
  -3   7   9        6.94       14.64      9.39 o
  -2   7   9        4.83       -3.47     14.95 o
  -1   7   9       12.79       29.96     11.47 o
   0   7   9       10.46        8.21      9.96 o
   1   7   9       36.59       31.27     14.92 o
   2   7   9        0.13        0.10      8.42 o
  -3   8   9        0.10        3.53     15.01 o
  -2   8   9        0.28       10.38     10.37 o
  -1   8   9       37.87       31.98     12.60 o
   0   8   9       12.21        4.88     12.46 o
  -2  -8  10        7.92       -0.84     10.28 o
  -1  -8  10        1.14        0.75     17.15 o
   0  -8  10       16.91        5.19      9.28 o
   1  -8  10       67.26       81.57     26.03 o
   2  -8  10       13.00       20.12     18.05 o
   3  -8  10       25.25       50.00     20.28 o
   4  -8  10        4.75       -0.53     11.02 o
  -4  -7  10      188.65      275.05     46.89 o
  -3  -7  10        7.04       18.28      6.55 o
  -2  -7  10        5.91       -1.16      6.97 o
  -1  -7  10        1.30       -2.65      8.35 o
   0  -7  10        2.49       12.81      9.93 o
   1  -7  10       31.47       41.70     18.44 o
   2  -7  10       11.78        8.34     16.39 o
   3  -7  10       20.14       25.97     13.93 o
   4  -7  10        4.70       10.56     10.86 o
   5  -7  10        7.59       -8.13     12.26 o
  -5  -6  10        4.66       -5.79     12.33 o
  -4  -6  10        0.95       24.69     20.72 o
  -3  -6  10       84.30       83.01     14.08 o
  -2  -6  10       48.45       45.37      9.47 o
  -1  -6  10      121.26      130.53     37.29 o
   0  -6  10      219.09      206.16     34.67 o
   1  -6  10        7.38       31.36     15.44 o
   2  -6  10        0.81       28.28     19.37 o
   3  -6  10        6.42        1.21     11.89 o
   4  -6  10        3.46      -10.97     13.82 o
   5  -6  10        4.56       23.56     17.29 o
   6  -6  10        0.36        8.36     15.80 o
  -6  -5  10      142.84      133.46     23.21 o
  -5  -5  10       90.77       98.98     20.79 o
  -4  -5  10      697.25      733.17     37.57 o
  -3  -5  10       23.80       10.65      8.75 o
  -2  -5  10      104.44      101.88     11.18 o
  -1  -5  10      157.83      144.47     16.05 o
   0  -5  10      204.72      215.68     22.89 o
   1  -5  10        3.22       -3.80      4.55 o
   2  -5  10      599.37      588.30     33.90 o
   3  -5  10       76.07       62.41     19.94 o
   4  -5  10       46.71       48.92     18.80 o
   5  -5  10        2.94        6.46      8.44 o
   6  -5  10        8.80        6.20      7.49 o
   7  -5  10       33.85       29.43     13.25 o
  -6  -4  10        4.01       25.71     14.58 o
  -5  -4  10      646.45      615.98     43.82 o
  -4  -4  10      226.46      221.89     19.10 o
  -3  -4  10      158.48      150.69     15.39 o
  -2  -4  10      196.49      197.59     14.15 o
  -1  -4  10     1767.14     1657.80     61.75 o
   0  -4  10       43.94       51.21     10.83 o
   1  -4  10       38.96       48.06     11.13 o
   2  -4  10        4.39       -3.67      5.60 o
   3  -4  10      141.43      141.86     20.44 o
   4  -4  10        7.94        5.59      3.98 o
   5  -4  10      197.25      214.77     24.25 o
   6  -4  10       44.80       55.23     13.59 o
   7  -4  10       19.86       18.16     11.49 o
  -7  -3  10      583.29      670.01     77.78 o
  -6  -3  10      208.15      205.16     27.41 o
  -5  -3  10       46.50       55.25     10.92 o
  -4  -3  10      936.48      993.81     52.39 o
  -3  -3  10       17.42       11.15      4.18 o
  -2  -3  10       18.20        6.74      3.94 o
  -1  -3  10     1301.49     1239.52     35.82 o
   0  -3  10       53.22       45.72     11.23 o
   1  -3  10       59.75       53.16      6.04 o
   2  -3  10       11.69       14.68      4.49 o
   3  -3  10       69.26      103.38     11.52 o
   4  -3  10        0.99        4.76      5.81 o
   5  -3  10      229.45      239.45     24.27 o
   6  -3  10        7.15       25.21     11.31 o
   7  -3  10        0.09        2.22     14.60 o
  -7  -2  10      607.78      742.79     81.83 o
  -6  -2  10       17.31       52.56     22.93 o
  -5  -2  10      765.16      828.31     54.99 o
  -4  -2  10     3052.25     3150.01     64.79 o
  -3  -2  10       51.13       63.30     11.59 o
  -2  -2  10      387.23      380.03     16.07 o
  -1  -2  10     1253.97     1274.86     27.31 o
   0  -2  10        5.89        1.22      9.60 o
   1  -2  10      574.59      582.56     34.37 o
   2  -2  10       95.17      106.65      9.94 o
   3  -2  10       10.63       11.28      6.62 o
   4  -2  10       32.29       47.73     11.97 o
   5  -2  10      366.73      399.24     34.02 o
   6  -2  10      112.18      117.49     20.65 o
   7  -2  10        3.26       -8.56     11.98 o
  -8  -1  10      114.69      110.11     37.91 o
  -7  -1  10        2.62       20.59     19.14 o
  -6  -1  10        7.47       12.60     15.33 o
  -5  -1  10      402.55      366.17     50.05 o
  -4  -1  10      230.67      203.58     36.14 o
  -3  -1  10      257.15      214.44     34.29 o
  -2  -1  10      722.73      654.20     29.48 o
  -1  -1  10       67.78       62.83     11.87 o
   0  -1  10     1285.00     1351.63     73.94 o
   1  -1  10     2197.80     2395.73     69.84 o
   2  -1  10       81.23       70.30      5.95 o
   3  -1  10       35.82       29.56      9.01 o
   4  -1  10       52.50       58.47     13.70 o
   5  -1  10       13.96       15.48      7.00 o
   6  -1  10        5.24       17.70     10.20 o
   7  -1  10        0.08       15.82     15.46 o
  -8   0  10        1.99       -8.58     18.03 o
  -7   0  10      307.18      300.32     31.30 o
  -6   0  10       14.50        5.05      6.07 o
  -5   0  10       12.53        5.67     15.04 o
  -4   0  10      982.66      960.66     41.38 o
  -3   0  10      579.34      536.57     36.91 o
  -2   0  10      241.55      200.12      9.73 o
  -1   0  10     1472.62     1548.86     86.03 o
   0   0  10      762.93      680.15    100.59 o
   1   0  10        6.18       -1.73      3.57 o
   2   0  10      519.17      512.06     23.01 o
   3   0  10      129.49      135.82     19.33 o
   4   0  10      134.47      142.06     17.14 o
   5   0  10        1.05       12.09      5.89 o
   6   0  10       33.32       36.75     20.20 o
   7   0  10        0.18       22.20     20.22 o
  -8   1  10      308.92      319.59     37.08 o
  -7   1  10      361.58      332.57     33.21 o
  -6   1  10      432.44      409.18     34.63 o
  -5   1  10      899.73      919.82     47.66 o
  -4   1  10       28.25       13.90     15.27 o
  -3   1  10       44.16       36.79      4.61 o
  -2   1  10     2358.42     2195.32     86.36 o
  -1   1  10      548.26      553.93     29.60 o
   0   1  10        3.91       -2.96     15.13 o
   1   1  10      544.07      546.58     29.34 o
   2   1  10      235.54      231.49     22.32 o
   3   1  10       23.44       18.44      6.22 o
   4   1  10       80.59       60.66     13.35 o
   5   1  10       18.53       15.76      7.44 o
   6   1  10       52.61       60.05     24.40 o
   7   1  10        3.92       -9.14     17.97 o
  -8   2  10        0.74      -11.83     13.12 o
  -7   2  10        0.06        2.75     11.93 o
  -6   2  10      787.45      918.91     87.96 o
  -5   2  10      212.36      214.23     41.89 o
  -4   2  10      386.82      388.06     55.39 o
  -3   2  10      989.51      962.98     36.01 o
  -2   2  10      585.74      594.10     34.62 o
  -1   2  10       24.07       28.88     19.55 o
   0   2  10      269.48      269.27     11.41 o
   1   2  10      175.96      204.21     12.60 o
   2   2  10        0.82        2.01      6.78 o
   3   2  10       85.79      105.37     11.33 o
   4   2  10       12.65       23.89      8.41 o
   5   2  10        4.56        4.43      5.24 o
   6   2  10       45.42       49.32     13.98 o
  -8   3  10      112.50       84.64     41.02 o
  -7   3  10        0.70       29.67     27.02 o
  -6   3  10      212.12      264.41     50.67 o
  -5   3  10       22.34       38.31     24.65 o
  -4   3  10      603.87      559.37     69.29 o
  -3   3  10      391.88      449.99     67.57 o
  -2   3  10      112.08      122.68     34.78 o
  -1   3  10       60.95       22.84     14.62 o
   0   3  10      103.99       87.89      8.03 o
   1   3  10        5.52       14.53      5.22 o
   2   3  10      142.80      139.24     12.52 o
   3   3  10       33.15       25.61      6.69 o
   4   3  10       34.96       40.38      8.59 o
   5   3  10       10.96        5.97      6.11 o
   6   3  10       14.44       28.66     11.39 o
  -7   4  10        7.63       41.81     25.46 o
  -6   4  10      121.80      157.08     38.61 o
  -5   4  10      220.60      198.12     43.37 o
  -4   4  10       58.46       36.32     12.19 o
  -3   4  10       77.23       53.64     31.69 o
  -2   4  10       77.36       99.42     19.66 o
  -1   4  10        0.70      -20.25     29.75 o
   0   4  10      286.32      324.73     34.68 o
   1   4  10       68.29       81.30     12.70 o
   2   4  10       67.72       76.40     15.82 o
   3   4  10       40.36       35.26      9.15 o
   4   4  10       60.82       77.82     12.70 o
   5   4  10        9.09       12.79      7.59 o
  -7   5  10        4.60       52.71     30.85 o
  -6   5  10        1.04      -22.82     15.21 o
  -5   5  10       26.75       52.30     28.50 o
  -4   5  10       92.99       87.79     16.69 o
  -3   5  10      243.12      277.59     28.65 o
  -2   5  10        4.08       -2.15     20.79 o
  -1   5  10       97.78       98.29     20.52 o
   0   5  10      178.96      176.95     27.76 o
   1   5  10        6.71        2.40      7.61 o
   2   5  10        5.17        0.61      6.28 o
   3   5  10       53.82       53.72     15.69 o
   4   5  10        1.90        1.56      9.34 o
  -6   6  10        2.11       18.76     13.20 o
  -5   6  10        0.62      -11.67     14.44 o
  -4   6  10        9.91        7.05     17.74 o
  -3   6  10       65.49       69.04     13.44 o
  -2   6  10       10.27       20.43     10.84 o
  -1   6  10       66.95       64.30     14.48 o
   0   6  10       10.68       -9.92     12.52 o
   1   6  10       32.10       10.78      8.28 o
   2   6  10       83.94       93.71     17.45 o
   3   6  10        1.05       18.84     10.42 o
  -5   7  10       43.58       53.17     20.81 o
  -4   7  10       30.15       26.64     18.28 o
  -3   7  10      118.23      143.63     22.41 o
  -2   7  10        8.57        2.52      8.38 o
  -1   7  10        4.16       -0.14      9.41 o
   0   7  10        1.32       -2.44     19.61 o
   1   7  10       42.60       37.89     12.71 o
   2   7  10        0.12      -12.39      9.52 o
  -1  -8  11       23.73       -1.33      8.91 o
   0  -8  11      130.26       83.31     29.46 o
   1  -8  11       43.49       65.52     25.14 o
   2  -8  11        9.16      -12.66     19.45 o
   3  -8  11       46.22       29.01     17.31 o
  -3  -7  11       90.73      112.93     29.04 o
  -2  -7  11        0.58       -8.57      8.58 o
  -1  -7  11       62.39       44.41     19.59 o
   0  -7  11        2.59       -2.50     13.31 o
   1  -7  11        2.40        2.06     11.91 o
   2  -7  11       31.45       22.04     18.29 o
   3  -7  11        7.32       26.87     18.96 o
   4  -7  11       55.98       63.71     26.80 o
   5  -7  11       19.80      -35.73     23.98 o
  -4  -6  11      148.93      161.51     37.22 o
  -3  -6  11     1088.81     1108.43     48.88 o
  -2  -6  11       10.65        2.40      5.12 o
  -1  -6  11       29.36       18.46      7.51 o
   0  -6  11        7.71        3.06      9.46 o
   1  -6  11        4.58        9.18      7.51 o
   2  -6  11       76.31       68.04     21.39 o
   3  -6  11        0.75       -9.32     11.64 o
   4  -6  11        0.05       26.72     16.87 o
   5  -6  11        7.15       19.48     17.56 o
  -5  -5  11       75.26       90.22     28.26 o
  -4  -5  11      446.50      465.79     29.78 o
  -3  -5  11      235.76      242.93     27.77 o
  -2  -5  11       17.38        9.37      6.58 o
  -1  -5  11       14.08       11.02      6.79 o
   0  -5  11      244.68      190.84     23.00 o
   1  -5  11       30.28       51.60     11.05 o
   2  -5  11      193.54      171.37     33.42 o
   3  -5  11      129.81      138.34     30.93 o
   4  -5  11       10.22       15.78     12.76 o
   5  -5  11       28.30       31.78     17.74 o
   6  -5  11        2.93       -6.87     11.60 o
  -6  -4  11      793.95      939.16     93.38 o
  -5  -4  11       66.72       77.80     17.21 o
  -4  -4  11       40.31       36.14      8.31 o
  -3  -4  11      147.67      180.40     19.41 o
  -2  -4  11      829.10      875.92     35.37 o
  -1  -4  11      245.09      232.71     17.71 o
   0  -4  11      136.75      130.26     18.33 o
   1  -4  11      263.65      325.30     27.11 o
   2  -4  11      105.60       94.84     14.29 o
   3  -4  11      107.69      118.85     17.98 o
   4  -4  11       68.66       76.69     13.93 o
   5  -4  11      173.14      149.75     21.27 o
   6  -4  11        5.97        5.11      7.90 o
   7  -4  11        4.54       14.77     17.97 o
  -7  -3  11      209.13      290.27     56.54 o
  -6  -3  11      470.36      500.15     65.78 o
  -5  -3  11       57.42       64.98     11.83 o
  -4  -3  11     1086.64     1128.41     40.82 o
  -3  -3  11      475.64      475.94     25.02 o
  -2  -3  11       37.23       29.57      6.40 o
  -1  -3  11     2843.83     3008.38     63.71 o
   0  -3  11       16.25        8.65      5.74 o
   1  -3  11       25.74       16.10      6.62 o
   2  -3  11      134.58      172.51     19.21 o
   3  -3  11       53.90       49.21      8.52 o
   4  -3  11       36.51       31.88      9.13 o
   5  -3  11       57.01       59.71     11.87 o
   6  -3  11        9.35       11.18     12.44 o
   7  -3  11        1.10       -4.92     18.35 o
  -7  -2  11      191.54      238.99     47.04 o
  -6  -2  11        1.83       -1.03     13.80 o
  -5  -2  11     1071.77     1040.57     88.26 o
  -4  -2  11      383.18      417.83     33.93 o
  -3  -2  11       12.70        4.48      5.59 o
  -2  -2  11      235.09      228.60     13.74 o
  -1  -2  11     3258.09     3287.14     87.49 o
   0  -2  11       11.89        7.71      5.51 o
   1  -2  11      374.41      346.64     31.45 o
   2  -2  11      669.62      724.41     52.90 o
   3  -2  11       66.73       65.61     20.41 o
   4  -2  11       66.53       66.61     15.30 o
   5  -2  11        7.78       31.15     12.44 o
   6  -2  11        9.75       11.12     13.96 o
   7  -2  11        4.96       -2.98     12.40 o
  -7  -1  11      298.44      358.94     56.68 o
  -6  -1  11       73.77       68.84     31.23 o
  -5  -1  11      502.17      449.58     57.51 o
  -4  -1  11     1254.37     1126.22     85.81 o
  -3  -1  11      641.36      630.20     59.57 o
  -2  -1  11     1085.30     1063.33     75.66 o
  -1  -1  11       81.00       59.28     11.72 o
   0  -1  11       70.80       67.36     19.10 o
   1  -1  11        4.25        9.47      6.68 o
   2  -1  11       11.97        5.90     13.69 o
   3  -1  11       18.46       34.77     14.62 o
   4  -1  11       33.78       23.88      8.91 o
   5  -1  11        7.34        3.23      6.48 o
   6  -1  11       38.54       47.40     15.23 o
   7  -1  11        2.75       -4.57     14.60 o
  -7   0  11     1079.94     1190.21    103.21 o
  -6   0  11       29.13       19.79      9.64 o
  -5   0  11      127.68      123.19     18.80 o
  -4   0  11     2068.08     1747.26    172.79 o
  -3   0  11       54.32       41.90      7.79 o
  -2   0  11      137.43      131.52      8.04 o
  -1   0  11      412.13      440.34     50.14 o
   0   0  11        0.10        3.99     14.46 o
   1   0  11      448.17      368.43     59.25 o
   2   0  11       38.99       25.54     37.45 o
   3   0  11       14.31       10.88      8.64 o
   4   0  11       57.68       58.95     11.15 o
   5   0  11       93.69       91.01     15.13 o
   6   0  11       41.72       45.60     19.73 o
   7   0  11        0.01       12.53     17.38 o
  -7   1  11       66.84       53.38     23.15 o
  -6   1  11       37.23       41.38     13.14 o
  -5   1  11      836.11      886.30     47.83 o
  -4   1  11      829.15      681.57     71.64 o
  -3   1  11      236.33      244.04     43.90 o
  -2   1  11     1214.24     1250.83     42.13 o
  -1   1  11       83.99       86.76     13.19 o
   0   1  11      241.14      248.17     21.96 o
   1   1  11      692.58      728.34     40.38 o
   2   1  11       61.15       74.03     14.01 o
   3   1  11       16.75       24.08     10.50 o
   4   1  11      117.60      129.45     16.66 o
   5   1  11        7.73       12.44      6.62 o
   6   1  11        0.13        3.90     14.90 o
  -7   2  11      119.17      100.49     19.26 o
  -6   2  11       32.99       27.37     13.67 o
  -5   2  11        2.71      -19.36     16.90 o
  -4   2  11       10.62       41.30     27.32 o
  -3   2  11      174.02      225.74     43.61 o
  -2   2  11        3.15       -2.51      5.61 o
  -1   2  11      379.84      316.52     51.38 o
   0   2  11      810.03      818.82     25.70 o
   1   2  11      127.50      118.35     15.09 o
   2   2  11       99.08       96.88      9.96 o
   3   2  11      114.57      126.01     12.79 o
   4   2  11       13.80       13.24      6.23 o
   5   2  11        5.85       11.63      6.28 o
   6   2  11        1.59        1.08     10.01 o
  -7   3  11      103.40      124.91     43.16 o
  -6   3  11      149.90      200.99     47.85 o
  -5   3  11      647.11      674.20     80.31 o
  -4   3  11      125.72      135.41     37.00 o
  -3   3  11       18.83       18.57     13.57 o
  -2   3  11     1043.05     1144.45    143.07 o
  -1   3  11        6.03        1.96     33.35 o
   0   3  11       15.97       13.92      5.10 o
   1   3  11      151.30      145.26     15.36 o
   2   3  11       53.73       62.35      7.98 o
   3   3  11        5.62        6.65      5.85 o
   4   3  11        0.38        5.37      4.66 o
   5   3  11        0.30        8.31      6.30 o
  -7   4  11        2.37       -5.17     16.19 o
  -6   4  11      132.50      123.86     41.08 o
  -5   4  11        2.94      -35.53     25.11 o
  -4   4  11       15.75      -27.86     26.28 o
  -3   4  11      158.82      197.21     38.86 o
  -2   4  11     1239.43     1401.87     70.85 o
  -1   4  11        2.20       -8.22     22.49 o
   0   4  11       46.01       56.19     10.82 o
   1   4  11      104.13      121.88     15.84 o
   2   4  11       20.13       30.32      9.64 o
   3   4  11      166.98      175.18     20.48 o
   4   4  11        4.52       -0.25      7.01 o
   5   4  11        0.67       -0.12     16.14 o
  -6   5  11       75.02       67.72     30.80 o
  -5   5  11       14.92      -15.97     19.75 o
  -4   5  11       23.24      -11.74     25.72 o
  -3   5  11       69.08       66.76     20.16 o
  -2   5  11        1.73       -8.57     32.80 o
  -1   5  11        5.29       -0.29     13.57 o
   0   5  11       11.95       15.62     12.67 o
   1   5  11        1.41        3.39      6.28 o
   2   5  11        0.20       13.65      9.18 o
   3   5  11      198.61      183.16     23.23 o
   4   5  11        0.35        4.15      7.09 o
  -5   6  11      257.12      323.47     60.70 o
  -4   6  11        0.50        1.94     14.45 o
  -3   6  11        2.27      -46.51     31.01 o
  -2   6  11       12.19       28.53     16.23 o
  -1   6  11        2.26        6.31     11.24 o
   0   6  11       62.07       74.75     21.06 o
   1   6  11        2.05        3.44      7.16 o
   2   6  11       12.91       10.71     10.08 o
   3   6  11        0.91       14.48     16.01 o
  -4   7  11       56.38       68.05     29.67 o
  -3   7  11        8.70       12.15     12.68 o
  -2   7  11       13.81       14.71     14.33 o
  -1   7  11        0.22      -25.48     16.99 o
   0   7  11       94.16      114.21     36.73 o
   1   7  11        1.85       -6.98     11.35 o
  -2  -7  12        5.30        8.48      9.43 o
  -1  -7  12       12.59       37.40     14.42 o
   0  -7  12      189.52      202.81     28.02 o
   1  -7  12        5.74       -5.79     15.27 o
   2  -7  12       47.32       49.88     20.37 o
   3  -7  12        4.22       18.79     18.99 o
   4  -7  12       50.21       96.15     29.41 o
  -4  -6  12       93.05      110.50     35.91 o
  -3  -6  12       36.86       34.55     13.89 o
  -2  -6  12      129.91      144.66     22.11 o
  -1  -6  12       72.40       76.01     17.53 o
   0  -6  12      402.31      399.91     36.53 o
   1  -6  12        1.44      -12.21     16.43 o
   2  -6  12       19.37       10.13     14.84 o
   3  -6  12       77.13       77.89     28.09 o
   4  -6  12        1.25       18.16     17.50 o
   5  -6  12        0.64       -3.94     15.81 o
  -5  -5  12      205.83      257.88     51.22 o
  -4  -5  12      174.21      202.22     26.28 o
  -3  -5  12      185.13      172.52     23.74 o
  -2  -5  12       62.61       76.05     15.22 o
  -1  -5  12      221.18      213.04     25.32 o
   0  -5  12        4.94       17.87      9.22 o
   1  -5  12        1.17        4.59      7.33 o
   2  -5  12        7.97       20.42     12.84 o
   3  -5  12       33.13       19.07     16.04 o
   4  -5  12        8.58        7.66     14.66 o
   5  -5  12        4.88       12.78     10.85 o
   6  -5  12        0.19        1.24     12.24 o
  -6  -4  12      549.17      727.79     83.95 o
  -5  -4  12        1.13        7.93     14.45 o
  -4  -4  12        1.09       -0.83     11.25 o
  -3  -4  12     1686.65     1686.00     70.85 o
  -2  -4  12       71.47       51.77     12.84 o
  -1  -4  12        0.61        1.91      7.61 o
   0  -4  12      909.89      857.08     47.75 o
   1  -4  12      185.96      155.14     20.05 o
   2  -4  12       59.57       78.02     24.04 o
   3  -4  12       24.71       30.40     11.69 o
   4  -4  12        0.85        2.15      8.71 o
   5  -4  12       82.09       93.60     29.16 o
   6  -4  12        6.01       17.49     16.91 o
  -6  -3  12      183.61      152.74     40.68 o
  -5  -3  12      120.13      113.00     19.37 o
  -4  -3  12      911.41      865.42     50.77 o
  -3  -3  12      219.59      226.34     26.39 o
  -2  -3  12        4.71        5.99      8.22 o
  -1  -3  12       67.66       49.88     12.80 o
   0  -3  12       80.07       59.45     13.35 o
   1  -3  12       56.93       73.56     12.92 o
   2  -3  12      662.31      661.09     63.04 o
   3  -3  12        1.77       -5.65      7.42 o
   4  -3  12       38.92       33.56     25.78 o
   5  -3  12       55.51       81.83     26.73 o
   6  -3  12       40.79       28.17     15.65 o
  -7  -2  12       51.30       11.68     15.90 o
  -6  -2  12      214.67      238.64     47.77 o
  -5  -2  12        0.32       13.96     10.11 o
  -4  -2  12      197.81      202.70     24.88 o
  -3  -2  12      302.69      264.36     27.55 o
  -2  -2  12       42.60       36.63      9.48 o
  -1  -2  12      136.55      156.58     21.01 o
   0  -2  12       91.11       80.95     15.23 o
   1  -2  12      272.83      325.46     32.02 o
   2  -2  12        1.74       -0.72     11.60 o
   3  -2  12       67.08       57.10     12.96 o
   4  -2  12        0.32       -5.20      6.71 o
   5  -2  12        0.22        0.66      7.13 o
   6  -2  12       34.57       13.77     10.20 o
  -7  -1  12      100.03      106.40     32.34 o
  -6  -1  12     1009.07      965.74     90.62 o
  -5  -1  12       56.51       34.17     18.06 o
  -4  -1  12      226.61      244.42     40.18 o
  -3  -1  12      102.27       87.21     22.85 o
  -2  -1  12       70.51       49.11     19.81 o
  -1  -1  12     2007.52     1923.12    105.27 o
   0  -1  12       81.07       71.28     19.74 o
   1  -1  12      228.20      256.66     27.60 o
   2  -1  12       56.67       41.33     18.99 o
   3  -1  12      103.34       70.79     16.60 o
   4  -1  12        8.33        8.65      9.80 o
   5  -1  12       12.82        8.04      5.77 o
   6  -1  12        0.06        5.97      8.45 o
  -7   0  12      208.00      225.77     48.32 o
  -6   0  12       11.73      -23.03     21.32 o
  -5   0  12      546.41      475.95     63.44 o
  -4   0  12     1229.01     1254.01     94.82 o
  -3   0  12       48.70       35.34      7.29 o
  -2   0  12      227.48      127.00     41.59 o
  -1   0  12     2789.34     2927.16    135.48 o
   0   0  12        2.82       28.59     19.09 o
   1   0  12       26.48       19.44     10.45 o
   2   0  12       33.20       49.17     29.41 o
   3   0  12      108.93      108.30     14.62 o
   4   0  12       24.85       13.39      5.88 o
   5   0  12       43.84       46.82     11.73 o
   6   0  12        6.07       -3.84     11.76 o
  -7   1  12       93.54      118.46     38.84 o
  -6   1  12       30.63       33.60     24.75 o
  -5   1  12      181.62      192.30     22.60 o
  -4   1  12      118.03      108.15     31.36 o
  -3   1  12      186.83      217.09     40.44 o
  -2   1  12      394.84      439.12     60.86 o
  -1   1  12        0.48       11.81     15.35 o
   0   1  12        2.74        2.41      6.05 o
   1   1  12      263.00      298.10     23.60 o
   2   1  12        3.07       14.72      9.49 o
   3   1  12       11.64       18.26     11.10 o
   4   1  12       21.33       23.84      7.76 o
   5   1  12        2.22        9.25      8.40 o
   6   1  12        7.97       28.10     21.77 o
  -7   2  12      244.46      274.01     56.36 o
  -6   2  12        3.48       -0.92     10.41 o
  -5   2  12       17.38       48.53     33.19 o
  -4   2  12     1127.63     1260.10    103.30 o
  -3   2  12       95.80      119.22     36.47 o
  -2   2  12        5.07       22.34     10.01 o
  -1   2  12      553.27      566.09     38.66 o
   0   2  12       16.94        8.67     19.33 o
   1   2  12      104.25       92.59     14.15 o
   2   2  12       65.96       66.59      8.38 o
   3   2  12       25.65       27.04     15.09 o
   4   2  12        0.84        3.89      6.94 o
   5   2  12       17.16       20.15      9.05 o
   6   2  12        1.20        3.62     24.65 o
  -7   3  12      154.82      216.15     53.45 o
  -6   3  12        4.41       13.61     24.69 o
  -5   3  12       77.10      133.52     38.23 o
  -4   3  12       27.49       27.74     21.41 o
  -3   3  12       34.55       22.51     14.92 o
  -2   3  12      145.43      150.68     50.90 o
  -1   3  12      449.12      435.43     35.62 o
   0   3  12       16.18       14.53     19.15 o
   1   3  12      209.37      213.73     29.47 o
   2   3  12       39.11       40.78      9.13 o
   3   3  12        0.07        1.14      8.47 o
   4   3  12      108.06      108.39     25.39 o
   5   3  12        0.20       20.05     14.10 o
  -6   4  12        2.21       31.09     20.38 o
  -5   4  12       27.93       16.87     18.28 o
  -4   4  12       95.38       29.25     15.45 o
  -3   4  12      150.64      164.28     37.29 o
  -2   4  12        3.38        1.68     17.89 o
  -1   4  12       94.07       75.65     25.24 o
   0   4  12      119.05      118.75     23.88 o
   1   4  12       58.40       47.59     20.49 o
   2   4  12       49.64       21.28      9.35 o
   3   4  12        7.09       15.24     13.86 o
   4   4  12       82.03       95.09     23.31 o
  -6   5  12        9.95      -20.81     33.74 o
  -5   5  12        7.00      -11.30     20.51 o
  -4   5  12      213.89      182.93     43.25 o
  -3   5  12       23.07       43.17     17.39 o
  -2   5  12       94.87       71.05     18.25 o
  -1   5  12        8.45       19.23     16.93 o
   0   5  12       41.25       60.66     20.93 o
   1   5  12        5.48       -1.99      9.60 o
   2   5  12        1.39        0.95     11.62 o
   3   5  12       54.87       54.73     20.31 o
  -5   6  12        0.85       -6.83     20.70 o
  -4   6  12        0.01        7.00     19.64 o
  -3   6  12       11.60       10.56     17.33 o
  -2   6  12       96.46      120.49     35.57 o
  -1   6  12        0.53       16.76     12.80 o
   0   6  12        2.88        1.85      9.87 o
   1   6  12       21.10       19.51     20.66 o
   2   6  12        1.27      -12.58     11.12 o
  -2   7  12       21.69       41.32     30.92 o
  -1   7  12        2.46       10.25     20.69 o
  -1  -7  13        1.41       -6.36     11.29 o
   0  -7  13        1.08      -19.90     17.41 o
   1  -7  13        0.31        1.16     12.35 o
   2  -7  13       62.20       62.14     22.23 o
   3  -7  13       20.11       17.64     16.40 o
  -3  -6  13      140.03      152.76     24.99 o
  -2  -6  13        4.10       -2.70      7.28 o
  -1  -6  13        6.49       -5.15     10.57 o
   0  -6  13        0.50       16.13     11.65 o
   1  -6  13       32.42       77.47     25.15 o
   2  -6  13       11.32       18.24     12.58 o
   3  -6  13        8.71       20.54     17.14 o
   4  -6  13        2.10       14.14     13.85 o
  -4  -5  13        0.88       -2.10     10.58 o
  -3  -5  13       25.40       21.87     14.19 o
  -2  -5  13       11.99       17.49     20.02 o
  -1  -5  13       17.18       21.85     11.40 o
   0  -5  13       85.29      124.05     21.02 o
   1  -5  13       17.55        6.30     10.74 o
   2  -5  13        1.16        8.00     14.77 o
   3  -5  13        0.75       36.65     20.01 o
   4  -5  13        1.81        6.62     10.73 o
   5  -5  13        0.02       -2.52     11.23 o
  -5  -4  13       86.82       71.17     30.05 o
  -4  -4  13      242.94      236.65     29.55 o
  -3  -4  13      757.56      798.00     51.94 o
  -2  -4  13       78.61       80.94     17.16 o
  -1  -4  13       92.40      113.63     19.16 o
   0  -4  13      154.11      170.77     22.82 o
   1  -4  13       99.62      115.98     33.88 o
   2  -4  13        1.33        6.53      9.64 o
   3  -4  13      158.79      153.63     23.94 o
   4  -4  13       27.75       32.35     18.40 o
   5  -4  13       14.13       44.95     20.54 o
  -6  -3  13        1.30       -1.00     18.69 o
  -5  -3  13       40.62       63.30     17.32 o
  -4  -3  13      569.87      544.35     42.25 o
  -3  -3  13       89.33      101.22     18.70 o
  -2  -3  13       62.33       46.58     15.87 o
  -1  -3  13       47.54       55.45     15.67 o
   0  -3  13      541.43      515.00     37.46 o
   1  -3  13        7.11       -1.54      7.93 o
   2  -3  13        1.71       -6.48     11.95 o
   3  -3  13       10.69        3.11      9.70 o
   4  -3  13       70.45       94.60     18.96 o
   5  -3  13        2.11      -10.38     11.83 o
   6  -3  13       67.74       78.39     25.26 o
  -6  -2  13     1111.41     1239.01    107.03 o
  -5  -2  13      150.89      162.28     25.12 o
  -4  -2  13        3.63       -3.61      9.37 o
  -3  -2  13      960.34      986.33     54.66 o
  -2  -2  13      149.51      113.46     19.29 o
  -1  -2  13       10.28      -11.83      9.92 o
   0  -2  13      463.84      474.41     38.44 o
   1  -2  13       20.30       53.39     36.21 o
   2  -2  13       12.01       12.54     10.79 o
   3  -2  13        0.33        0.06      9.91 o
   4  -2  13       34.88       39.37     12.15 o
   5  -2  13        5.37        9.53     14.09 o
   6  -2  13       64.62       52.19     14.75 o
  -6  -1  13      431.05      484.19     68.36 o
  -5  -1  13       51.95       35.49     18.76 o
  -4  -1  13      593.31      637.75     69.09 o
  -3  -1  13     1421.56     1408.09    100.12 o
  -2  -1  13        0.03      -22.63     15.33 o
  -1  -1  13      164.71      161.06     32.21 o
   0  -1  13      132.29      193.78     38.48 o
   1  -1  13       23.57       19.59     11.08 o
   2  -1  13      245.61      259.96     27.92 o
   3  -1  13       20.15       30.53     30.55 o
   4  -1  13        2.88        8.37      9.81 o
   5  -1  13        0.23        4.04      8.34 o
   6  -1  13       64.28       55.75     26.44 o
  -7   0  13      150.89      160.53     43.63 o
  -6   0  13       14.77      -21.07     17.70 o
  -5   0  13        9.00       25.08     24.35 o
  -4   0  13      109.99      109.41     32.77 o
  -3   0  13       22.00       -0.98     12.91 o
  -2   0  13       88.09      118.40     32.43 o
  -1   0  13      312.46      417.18     56.61 o
   0   0  13       78.82       81.02     26.18 o
   1   0  13      331.30      372.99     49.01 o
   2   0  13      353.98      378.66     37.36 o
   3   0  13       29.06       27.92      8.28 o
   4   0  13        4.63       -2.30      8.60 o
   5   0  13        0.18        0.43      7.57 o
   6   0  13        8.29       15.94     15.62 o
  -7   1  13       10.10       -9.85     16.14 o
  -6   1  13      299.74      283.33     51.64 o
  -5   1  13        9.99        0.99     16.19 o
  -4   1  13       99.78       66.95     25.51 o
  -3   1  13      331.01      400.01     59.40 o
  -2   1  13      185.11      231.67     43.90 o
  -1   1  13      227.61      237.09     22.44 o
   0   1  13      300.95      292.27     26.98 o
   1   1  13       81.55       91.51     13.59 o
   2   1  13        0.94       13.81     10.98 o
   3   1  13       61.10       46.56     21.81 o
   4   1  13        2.25       -1.61      7.50 o
   5   1  13       17.81       28.14      9.64 o
  -6   2  13      109.19      106.28     41.23 o
  -5   2  13      274.13      324.85     58.32 o
  -4   2  13      472.22      546.30     72.61 o
  -3   2  13       49.50       84.28     33.94 o
  -2   2  13       11.38       25.49     16.80 o
  -1   2  13      513.45      610.08     51.10 o
   0   2  13       60.96       52.14     13.23 o
   1   2  13        1.18       16.11     15.17 o
   2   2  13       21.51       49.58     15.71 o
   3   2  13       35.61       20.79     10.87 o
   4   2  13        5.84        5.35      8.71 o
   5   2  13       14.87       13.33      8.69 o
  -6   3  13        5.99       -3.57     20.66 o
  -5   3  13      376.02      432.89     70.00 o
  -4   3  13      122.27      125.44     38.31 o
  -3   3  13      109.42       89.68     32.75 o
  -2   3  13      231.98      244.62     43.99 o
  -1   3  13       41.77       19.58     18.42 o
   0   3  13        2.41       -6.61     19.18 o
   1   3  13       39.04       35.67     14.38 o
   2   3  13        8.44       20.85     12.81 o
   3   3  13        3.47        7.20      8.92 o
   4   3  13        1.10       -9.41     10.81 o
  -6   4  13        3.86       35.23     25.19 o
  -5   4  13       55.22       34.59     24.41 o
  -4   4  13        2.23      -15.19     23.38 o
  -3   4  13      117.86       58.60     17.73 o
  -2   4  13       34.18       56.66     26.72 o
  -1   4  13       35.30       35.17     31.96 o
   0   4  13       20.04        4.78     16.28 o
   1   4  13        0.19       -0.26     10.16 o
   2   4  13        2.76      -22.00     14.67 o
   3   4  13       34.01       27.87     12.86 o
   4   4  13        6.89       29.15     18.83 o
  -5   5  13       55.44       66.90     26.12 o
  -4   5  13       29.37       42.44     16.96 o
  -3   5  13       26.78       19.82     19.52 o
  -2   5  13       31.77       -7.25     24.10 o
  -1   5  13        3.05        2.46     30.51 o
   0   5  13        0.70      -15.11     13.44 o
   1   5  13       31.41       33.81     14.65 o
   2   5  13        7.12       11.54     12.24 o
  -3   6  13       23.17       18.36     22.63 o
  -2   6  13       58.82       66.54     33.16 o
  -1   6  13        4.96       -1.97     17.48 o
   0   6  13       13.50       28.52     28.63 o
   1   6  13       17.17       46.33     17.54 o
  -2  -6  14      128.11      138.97     23.82 o
  -1  -6  14        0.54       21.04     12.23 o
   0  -6  14       12.97       35.26     16.95 o
   1  -6  14        2.84       22.06     19.45 o
   2  -6  14        1.64       38.50     22.88 o
   3  -6  14       21.89       11.16     11.02 o
  -4  -5  14        1.93       -9.14      9.77 o
  -3  -5  14      188.09      213.06     28.55 o
  -2  -5  14      676.52      640.80     47.47 o
  -1  -5  14       41.47       52.51     13.30 o
   0  -5  14       26.34       27.85     10.70 o
   1  -5  14        6.30        9.98     14.67 o
   2  -5  14        2.86        9.64     10.00 o
   3  -5  14       44.57       65.69     24.69 o
   4  -5  14        0.03       -3.75     12.65 o
  -4  -4  14      105.59      107.30     26.13 o
  -3  -4  14      143.86      197.74     28.17 o
  -2  -4  14       39.74       50.76     14.37 o
  -1  -4  14       18.55       28.23     11.83 o
   0  -4  14       40.13       46.80     15.37 o
   1  -4  14       30.52        7.95     10.94 o
   2  -4  14        4.16      -23.04     15.36 o
   3  -4  14       68.72       72.36     26.74 o
   4  -4  14       35.39       40.69     19.04 o
   5  -4  14        3.72        3.62     11.66 o
  -5  -3  14      780.93      845.31     55.13 o
  -4  -3  14       21.77       13.72      9.55 o
  -3  -3  14      128.96      117.30     22.09 o
  -2  -3  14       61.53       61.16     16.98 o
  -1  -3  14      375.00      377.22     34.72 o
   0  -3  14      264.80      277.12     28.58 o
   1  -3  14       13.03       11.10      8.67 o
   2  -3  14       36.72       43.16     15.62 o
   3  -3  14       34.53       42.49     17.14 o
   4  -3  14       30.39       26.38     12.25 o
   5  -3  14        0.97       23.59     17.98 o
  -6  -2  14      239.23      283.52     55.88 o
  -5  -2  14      176.96      222.46     30.08 o
  -4  -2  14       77.66       45.25     14.63 o
  -3  -2  14      983.51     1000.81     83.54 o
  -2  -2  14      109.07       92.95     19.12 o
  -1  -2  14       22.08       24.33     10.45 o
   0  -2  14     1164.66     1300.22     65.71 o
   1  -2  14       11.24       45.55     14.35 o
   2  -2  14        0.85       19.02     14.83 o
   3  -2  14       15.08       25.72     10.31 o
   4  -2  14       16.89        9.12     18.83 o
   5  -2  14       19.17       18.74     12.34 o
  -6  -1  14       91.34       99.43     33.16 o
  -5  -1  14       40.60       46.66     19.40 o
  -4  -1  14      694.70      617.26     74.29 o
  -3  -1  14       62.50       47.69     18.53 o
  -2  -1  14       24.08       32.76     20.52 o
  -1  -1  14        4.67        6.20     13.38 o
   0  -1  14      705.55      794.63     66.23 o
   1  -1  14        1.28        4.35      7.92 o
   2  -1  14       63.67       94.56     22.09 o
   3  -1  14       56.88       64.02     20.05 o
   4  -1  14       10.12        7.13      8.20 o
   5  -1  14       13.36       14.17      8.06 o
  -6   0  14      441.14      608.01     78.19 o
  -5   0  14       48.41       40.26     27.53 o
  -4   0  14      227.23      209.70     42.96 o
  -3   0  14      820.35      745.48     79.76 o
  -2   0  14      102.32       91.14     28.95 o
  -1   0  14      197.11      297.14     49.12 o
   0   0  14       21.01       41.82     23.22 o
   1   0  14        7.79        2.53     18.16 o
   2   0  14       15.69       -7.66     13.74 o
   3   0  14        3.14        0.60      6.47 o
   4   0  14        6.04       10.62     15.91 o
   5   0  14        0.78       -0.42      6.29 o
  -6   1  14      704.18      828.96     92.78 o
  -5   1  14        3.07       36.99     19.18 o
  -4   1  14       50.56       83.46     32.96 o
  -3   1  14      581.83      626.21     76.74 o
  -2   1  14      102.12      111.76     33.49 o
  -1   1  14      155.82      184.53     40.72 o
   0   1  14       18.00        9.74     14.41 o
   1   1  14        0.44       -3.70     20.25 o
   2   1  14      101.61       87.80     39.34 o
   3   1  14        4.00       -4.66     18.13 o
   4   1  14        0.10       -3.12      7.19 o
   5   1  14        8.12       13.60     10.81 o
  -6   2  14        8.33       97.00     48.65 o
  -5   2  14        3.63       21.92     27.85 o
  -4   2  14      214.93      273.13     52.39 o
  -3   2  14      145.85      169.87     45.13 o
  -2   2  14       51.18       18.88     15.51 o
  -1   2  14      321.10      380.94     55.94 o
   0   2  14        1.60       -1.23      7.71 o
   1   2  14       51.08       50.15     16.56 o
   2   2  14       55.76       63.58     19.07 o
   3   2  14        2.71        7.82     16.78 o
   4   2  14        1.73        2.01      8.90 o
  -6   3  14       68.95       74.11     37.37 o
  -5   3  14       22.32       54.54     37.51 o
  -4   3  14       32.77       42.26     21.13 o
  -3   3  14       11.51       -0.34     19.00 o
  -2   3  14       58.41       26.66     16.02 o
  -1   3  14       13.88      -21.26     26.86 o
   0   3  14       51.67       44.81     24.57 o
   1   3  14       89.01       93.14     22.35 o
   2   3  14        4.64       -6.55     12.60 o
   3   3  14        9.80        6.12     12.58 o
   4   3  14        4.19       14.69     13.78 o
  -5   4  14       41.77       -0.55     19.86 o
  -4   4  14      265.71      278.62     55.64 o
  -3   4  14        6.77      -34.56     30.39 o
  -2   4  14        4.07       -7.51     20.07 o
  -1   4  14      232.36      278.51     52.75 o
   0   4  14        0.16        9.21     13.71 o
   1   4  14        0.15       23.11     11.83 o
   2   4  14        9.51       -1.55     17.21 o
   3   4  14        6.33       15.73     18.39 o
  -4   5  14        0.85       -3.40     16.90 o
  -3   5  14        5.63        6.77     19.04 o
  -2   5  14       12.00      -24.58     28.74 o
  -1   5  14      192.19      195.76     57.86 o
   0   5  14        0.62        1.18     11.89 o
   1   5  14        1.31        4.71     15.13 o
  -1  -6  15       17.49       42.38     19.66 o
   0  -6  15        1.61        7.35     13.83 o
   1  -6  15      100.27      138.99     35.81 o
   2  -6  15        0.75        0.56     12.93 o
  -3  -5  15      118.32      128.67     24.19 o
  -2  -5  15       11.03      -15.12     10.81 o
  -1  -5  15       93.70      115.07     21.52 o
   0  -5  15       14.00       32.69     19.43 o
   1  -5  15      184.99      204.16     41.58 o
   2  -5  15        2.03       -6.45     15.20 o
   3  -5  15        6.88       23.33     19.62 o
  -4  -4  15      201.65      248.68     32.05 o
  -3  -4  15      143.01      179.25     28.53 o
  -2  -4  15      156.68      178.93     26.72 o
  -1  -4  15       43.61       46.11     14.22 o
   0  -4  15       45.02       59.89     20.46 o
   1  -4  15       24.61       54.51     21.41 o
   2  -4  15        0.33      -12.14     17.81 o
   3  -4  15        9.20       25.87     19.15 o
   4  -4  15        9.14        3.99     11.29 o
  -4  -3  15        7.34        8.11     16.29 o
  -3  -3  15        1.60        4.02      8.47 o
  -2  -3  15      708.63      691.02     49.93 o
  -1  -3  15       53.58       49.35     13.81 o
   0  -3  15        2.52        3.83      8.50 o
   1  -3  15       95.63       82.23     25.18 o
   2  -3  15       73.77       48.43     18.95 o
   3  -3  15       32.51       49.63     16.52 o
   4  -3  15       11.94        2.74     11.88 o
  -5  -2  15       74.08       80.18     20.58 o
  -4  -2  15       49.52       52.63     15.73 o
  -3  -2  15      367.41      384.48     39.09 o
  -2  -2  15        7.35       21.00     11.12 o
  -1  -2  15       17.45       16.19     13.01 o
   0  -2  15       19.03       14.74     11.49 o
   1  -2  15        2.07       23.34     20.77 o
   2  -2  15       12.91       -0.20      9.71 o
   3  -2  15      157.70      154.84     27.30 o
   4  -2  15        0.14       -3.43     10.28 o
   5  -2  15       16.69       14.83     12.40 o
  -5  -1  15      186.04      189.56     27.94 o
  -4  -1  15        1.60      -17.62     20.35 o
  -3  -1  15       37.70       20.48     17.91 o
  -2  -1  15       84.21       59.45     23.57 o
  -1  -1  15       11.52       40.02     21.64 o
   0  -1  15        2.59       23.43     12.72 o
   1  -1  15       15.02       22.73     16.33 o
   2  -1  15       36.62       56.85     18.33 o
   3  -1  15        2.33        0.11     10.30 o
   4  -1  15        5.37       10.18     11.28 o
   5  -1  15        2.35       12.69      9.39 o
  -5   0  15      428.44      449.71     67.88 o
  -4   0  15       50.59       22.08     19.10 o
  -3   0  15      194.75      176.27     38.28 o
  -2   0  15       19.03       79.34     32.01 o
  -1   0  15       56.69      116.02     36.38 o
   0   0  15      678.44      715.76     75.91 o
   1   0  15       13.98      -23.41     24.84 o
   2   0  15       53.98       38.25     15.42 o
   3   0  15        0.62      -20.50     13.80 o
   4   0  15       10.00        5.57     13.08 o
  -5   1  15       12.49       -7.20     15.19 o
  -4   1  15      279.02      280.52     57.58 o
  -3   1  15      349.55      413.86     69.32 o
  -2   1  15       45.07       90.16     34.01 o
  -1   1  15        4.99       17.96     18.66 o
   0   1  15      448.29      543.60     67.76 o
   1   1  15        3.31        0.46     15.52 o
   2   1  15        7.19       20.63     22.89 o
   3   1  15        1.51       -0.58     12.24 o
   4   1  15        8.71        8.55     10.13 o
  -5   2  15        3.65       35.92     26.31 o
  -4   2  15       48.73       37.24     22.28 o
  -3   2  15       91.47       79.76     26.75 o
  -2   2  15       39.64       47.68     18.54 o
  -1   2  15       72.30      108.44     32.14 o
   0   2  15        6.01      -24.28     25.45 o
   1   2  15        6.79       15.71     23.68 o
   2   2  15       18.08       34.73     17.97 o
   3   2  15        6.07        7.75     19.96 o
   4   2  15        2.76        9.24      8.27 o
  -5   3  15        7.89       14.72     30.19 o
  -4   3  15       10.42      -27.77     20.46 o
  -3   3  15      253.40      319.95     57.66 o
  -2   3  15       23.97      -34.46     33.47 o
  -1   3  15       12.88       -5.85     23.45 o
   0   3  15       67.41       32.72     15.08 o
   1   3  15        3.15       14.51     10.85 o
   2   3  15       18.57       27.14     13.71 o
   3   3  15        7.36        4.60     17.30 o
  -4   4  15       10.68      -11.88     18.90 o
  -3   4  15        1.04      -55.51     37.01 o
  -2   4  15        6.37        1.45     21.96 o
  -1   4  15       13.52       11.19     18.28 o
   0   4  15       36.83       48.65     35.10 o
   1   4  15        1.95       -7.37     11.53 o
   2   4  15        6.58       12.70     10.96 o
  -2   5  15       35.54      -13.03     30.22 o
  -1   5  15        4.23       70.02     31.82 o
  -1  -5  16        6.95       17.76     18.73 o
   0  -5  16        6.08       -5.60     15.03 o
   1  -5  16        0.31        9.35     10.56 o
   2  -5  16       17.33        4.05     15.94 o
  -3  -4  16        0.90        0.85     13.98 o
  -2  -4  16       57.63       81.88     19.48 o
  -1  -4  16       12.93       19.89     13.42 o
   0  -4  16        2.55       23.44     16.21 o
   1  -4  16       28.58       33.12     19.23 o
   2  -4  16        1.84      -22.25     16.85 o
   3  -4  16        0.34       12.39     15.64 o
  -4  -3  16       29.39       28.65     33.79 o
  -3  -3  16      258.46      308.57     44.22 o
  -2  -3  16      357.01      364.99     38.59 o
  -1  -3  16       37.82       28.60     13.25 o
   0  -3  16       25.82       24.01     17.07 o
   1  -3  16       37.20       25.97     14.02 o
   2  -3  16       22.87        3.82     13.70 o
   3  -3  16        0.21       -6.03     16.98 o
   4  -3  16       16.57       -2.11     16.10 o
  -4  -2  16       70.38       78.18     19.71 o
  -3  -2  16      194.59      252.65     32.99 o
  -2  -2  16        8.69       17.14     11.49 o
  -1  -2  16        9.99       11.75      9.08 o
   0  -2  16       11.24       50.04     24.74 o
   1  -2  16       78.93       96.89     30.96 o
   2  -2  16        1.94       14.04     11.41 o
   3  -2  16        0.18        7.17     12.00 o
   4  -2  16        5.82        4.70     11.09 o
  -5  -1  16      780.68      872.23     63.61 o
  -4  -1  16       33.54        5.46      9.89 o
  -3  -1  16        1.11       -0.14     18.63 o
  -2  -1  16      342.56      329.22     37.24 o
  -1  -1  16       95.32       88.00     40.31 o
   0  -1  16       23.26       25.87     10.12 o
   1  -1  16       37.82       28.47     15.02 o
   2  -1  16       10.58       10.72     12.88 o
   3  -1  16        2.30        5.63      9.90 o
   4  -1  16        0.12       -4.94      8.03 o
  -5   0  16      130.22      204.35     51.96 o
  -4   0  16       19.07       44.27     24.12 o
  -3   0  16      240.65      277.06     57.52 o
  -2   0  16      305.70      420.53     65.36 o
  -1   0  16        2.36       25.60     23.10 o
   0   0  16       45.99       74.08     29.63 o
   1   0  16        2.35       -0.55     12.81 o
   2   0  16       11.08        4.54      9.29 o
   3   0  16       46.70       33.60     29.97 o
   4   0  16        3.72      -21.72     23.21 o
  -5   1  16       19.02       65.25     36.54 o
  -4   1  16       15.81       44.38     34.26 o
  -3   1  16        2.74       45.65     27.14 o
  -2   1  16        1.82       23.67     22.78 o
  -1   1  16        2.51       45.65     21.98 o
   0   1  16       45.70       15.34     21.53 o
   1   1  16       25.02        6.38     12.94 o
   2   1  16       45.20       53.64     18.88 o
   3   1  16       35.01       47.85     17.02 o
  -4   2  16        4.18      -25.18     17.79 o
  -3   2  16       81.58       77.45     40.77 o
  -2   2  16       18.22        4.96     17.10 o
  -1   2  16       27.22       -0.99     33.08 o
   0   2  16       51.86       78.40     27.95 o
   1   2  16       43.77       82.06     42.48 o
   2   2  16        3.33        4.90     20.84 o
   3   2  16        0.63       34.78     21.13 o
  -4   3  16       85.12      107.99     38.35 o
  -3   3  16      109.35       79.39     34.07 o
  -2   3  16        9.31        5.64     26.19 o
  -1   3  16        1.29      -48.56     32.38 o
   0   3  16       35.73       28.86     56.02 o
   1   3  16        6.99       35.61     35.19 o
   2   3  16        0.85       13.59     13.26 o
  -2   4  16       23.74       73.78     34.93 o
  -1   4  16       37.54       26.46     17.14 o
   0   4  16        0.02      -19.78     17.45 o
  -1  -4  17      139.55      177.60     39.38 o
   0  -4  17       30.75       33.06     21.94 o
   1  -4  17       16.67       35.44     24.83 o
  -2  -3  17       12.18        6.66     10.90 o
  -1  -3  17        4.46        7.12     12.68 o
   0  -3  17        3.97       -5.27     15.66 o
   1  -3  17       20.66       32.40     17.41 o
   2  -3  17        6.10       33.97     22.45 o
  -3  -2  17        2.99        0.47     13.35 o
  -2  -2  17      131.51      149.88     28.58 o
  -1  -2  17        6.88      -23.83     17.32 o
   0  -2  17       83.77      118.20     35.41 o
   1  -2  17      133.80      144.20     39.09 o
   2  -2  17        0.55        5.56     13.73 o
   3  -2  17        2.12       -6.24     11.73 o
  -3  -1  17       43.42       19.95     38.19 o
  -2  -1  17      341.12      397.94     41.87 o
  -1  -1  17       21.88        7.94     25.30 o
   0  -1  17        0.50       -2.35     18.61 o
   1  -1  17      189.01      193.45     42.46 o
   2  -1  17        5.69       -2.50     28.76 o
   3  -1  17        0.39       14.76     11.63 o
  -4   0  17       39.02       12.40     27.58 o
  -3   0  17      189.02      253.63     60.50 o
  -2   0  17        0.96       55.53     37.48 o
  -1   0  17        2.59        9.10     19.73 o
   0   0  17       11.88       -8.00     21.13 o
   1   0  17       73.67      108.21     31.26 o
   2   0  17        0.19       12.82     18.69 o
  -3   1  17       69.87      120.60     42.67 o
  -2   1  17      215.91      207.76     45.69 o
  -1   1  17       11.50        6.26     17.53 o
   0   1  17        8.56      -34.64     32.13 o
   1   1  17        0.33      -10.93     26.66 o
   2   1  17        1.38       19.21     31.55 o
  -3   2  17       10.45       63.43     30.81 o
  -2   2  17       43.14       62.00     25.30 o
  -1   2  17       50.76       -0.43     24.08 o
   0   2  17       59.72       35.23     18.74 o
   1   2  17        1.56       20.80     37.53 o
  -1   3  17        0.68       -4.94     20.14 o
  -1  -2  18       81.44      129.24     28.74 o
   0  -2  18       28.83       74.41     42.72 o
   1  -2  18        2.88       -7.49     12.80 o
  -2  -1  18       70.76      137.50     43.32 o
  -1  -1  18        2.17       33.62     15.87 o
   0  -1  18        7.28       -6.89     18.85 o
   1  -1  18        4.00      -11.91     14.13 o
  -2   0  18        1.87       46.83     35.27 o
  -1   0  18        5.08       45.15     32.80 o
   1   0  18        3.17      -12.91     13.28 o
  -1   1  18       42.29       18.78     20.92 o
   0   1  18       11.94       49.93     33.72 o
 
